# Supplementary material for: Neutrophil count as a reliable marker for diabetic kidney disease in autoimmune diabetes
Source: BMC Endocr Disord. 2020 Oct 22;20:158. doi: 10.1186/s12902-020-00597-2 (PMC7580021; doi:10.1186/s12902-020-00597-2)
Supplement: Supplementary file 1 — Additional file 1. [file 12902_2020_597_MOESM1_ESM.xls]

## Sheet: DKD T1D LADA
VAR00003	VAR00004	S	group	Duration	Waist	Hip	WHR	SBP	DBP	Hypertension	Smoking	BMI	HbA1C	FBG	PBG	FCP	PCP	ALB	TBIL	DBIL	UA	CR	EGFR	UALB	ACR	TG	TC	LDL	HDL	HL	WBC	N	Tertile	quartile	L	NLR	M	E	B	HB	PLT	lnFCP	LnPCP	lnTG	lnHDL	lnWBC	lnN	lnNLR	LnACR
1.00	0	1	1	0.58	57	62	0.92	90	54	0	0	13.4184	6.3	9.6	22.7	176.8	328.5	47.6	11.1	3.9	206.6	28	127.66	2.7	6.3	1.01	3.38	1.68	1.26	2	5.02	2.5	10	100	2.15	1.16279	0.22	0.13	0.02	125	172	5.17502	5.79454	0.00995033	0.231112	1.61343	0.916291	0.150823	1.84055
2.00	0	1	1	0	73.5	86.5	0.85	115	83	0	0	24.6939	6.9	7.41	21	90.3	412	41.5	6.8	2	335.1	35.3	176.32	4.5	7	1.2	4.64	2.85	1.38	1	3.88	1.71	10	100	1.92	0.890625	0.2	0.03	0.02	130	239	4.50314	6.02102	0.182322	0.322083	1.35584	0.536493	-0.115832	1.94591
3.00	0	1	1	1.92	70	90	0.78	101	76	0	0	20.412	8.8	3.81	18	78.7	100.3	43	9.8	2.5	257.6	52.6	133.13	2.5	6.7	0.57	4.25	2.24	1.69	1	6.28	3.8	30	300	1.94	1.95876	0.43	0.07	0.04	137	300	4.36564	4.60817	-0.562119	0.524729	1.83737	1.335	0.672313	1.90211
4.00	0	1	1	3.33						1	1		10.6		8.4	5.5	7.3							1.5	4.9						5.28	1.94	10	100	3.14	0.617834	0.2	0.07	0.03	135	299	1.70475	1.98787			1.66393	0.662688	-0.481535	1.58924
5.00	0	1	1	12.17	66	80	0.83	127	87	1	0	19.2	13.8	21.07	3.7			43.2	8.3	2.6	195.1	37.4	176.17	1.9	8	0.73	4.85	2.59	1.7	1	4.83	2.47	10	100	1.97	1.25381	0	0.19	0.01	157	152			-0.314711	0.530628	1.57485	0.904218	0.226185	2.07944
6.00	0	1	1	4	75	80	0.94	148	96	0	0	19.6752	10.1		18.05	12.9	14.8	34.1	8.2	3.4	256.7	65.4	77.69	3.4	3.8	1.25	2.4	0.97	1.05	2	3.68	2.48	10	100	0.85	2.91765	0.24	0.1	0.01	105	198	2.55723	2.69463	0.223144	0.0487902	1.30291	0.908259	1.07078	1.335
7.00	0	1	1	1	59	74	0.8	110	57	0	0	14.9162	6.6	7.12	14.3	209.4	529.1	46	11.6	2.9	198.5	35.6	137.52	3.2	2.7	0.46	4.18	1.88	2.01	1	7.46	4.48	30	400	2.31	1.93939	0.32	0.32	0.03	143	208	5.34425	6.27118	-0.776529	0.698135	2.00956	1.49962	0.662376	0.993252
8.00	0	1	1	20	73	91	0.8	126	87	1	0	22.5973	6.9	4.54	16.2	69.9	673.8	45.7	11.6	3.8	341.3	83.7	77.76	80.6	38.1	1.1	3.86	2.02	1.35	1	6.24	3.66	20	300	2.07	1.76812	0	0.13	0.01	151	176	4.24707	6.51293	0.0953102	0.300105	1.83098	1.29746	0.569915	3.64021
9.00	0	1	1	1	59	75	0.79	113	66	0	1	15.4315	5.1	6.98	14.1	181.6	894.3	47.9	15.2	5.3	411.6	51.3	112.07	6.5	3.8	0.88	3.77	1.71	1.6	1	4.29	2.24	10	100	1.39	1.61151	0.26	0.36	0.04	133	161	5.20181	6.79604	-0.127833	0.470004	1.45629	0.806476	0.477172	1.335
10.00	0	1	1	9.67	72	94	0.77	114	67	1	1	18.9506	9	3.92	27	5.5	5.5	45.6	12.1	4.4	378.8	44.7	211.19	2.1	2.7	0.77	3.57	1.91	1.29	2	5.57	2.11	10	100	3.02	0.698675	0.32	0.09	0.03	143	232	1.70475	1.70475	-0.261365	0.254642	1.7174	0.746688	-0.358569	0.993252
11.00	0	1	1	3.75	52	58	0.9	70	50	1	1	14.336	8.2	11.09	23.6	5.5	5.5	41.4	10.6	3.4	308.7	35.5	87.08	1.6	1.6	0.82	4.21	2.4	1.45	1	8.78	4.48	30	400	3.03	1.47855	0.37	0.85	0.05	140	279	1.70475	1.70475	-0.198451	0.371564	2.17248	1.49962	0.39106	0.470004
12.00	0	1	1	8.92	71	85	0.84	123	76	1	1	22.8928	11.1	11.18	26.7			40	5.8	1.1	298.7	26.2	272.15	17.3	15.5	3.24	5.26	3.47	1.09	2	5.88	4.04	30	300	1.45	2.78621	0.3	0.07	0.02	107	321			1.17557	0.0861777	1.77156	1.39624	1.02468	2.74084
13.00	0	1	1	0.42	74	87	0.85	103	67	0	0	21.2223	10.2	4.67	7.35	5.5	5.5	35.8	9.6	3.8	267.8	63.6	53.08	2.72	4	0.77	4.05	2.12	1.63	1	6.18	3.5	20	300	2.25	1.55556	0.37	0.03	0.03	131	272	1.70475	1.70475	-0.261365	0.48858	1.82132	1.25276	0.441833	1.38629
14.00	0	1	1	7	72	93	0.77	121	81	0	0	20.9032	8.8		11.98	15.2	18.4	39.6	14	4.1	240.4	73.2	112.88	5.1	4.7	1.08	4.31	2.56	1.25	2	6.51	4.09	30	300	2.1	1.94762	0.26	0.03	0.03	158	220	2.7213	2.91235	0.076961	0.223144	1.87334	1.40854	0.666608	1.54756
15.00	0	1	1	11	89	90	0.99	153	83	1	1	24.3503	8.2	4.89	8.4	5.5	5.5	21.9	6.3	2	324.3	123.3	57.09	5660.2	5815	0.65	4.98	3.05	1.53	1	7.76	5.52	30	400	1.43	3.86014	0.54	0.24	0.03	109	232	1.70475	1.70475	-0.430783	0.425268	2.04898	1.70838	1.3507	8.6682
16.00	0	1	1	3	81	96	0.84	126	64	0	1	22.5076	10	15.61	15.39	13.9	14.1	38.4	11	4.4	201.7	58.5	140.58	12.6	11.9	0.79	4	2.49	1.12	2	7.37	3.66	20	300	2.9	1.26207	0.47	0.31	0.03	146	248	2.63189	2.64617	-0.235722	0.113329	1.99742	1.29746	0.232752	2.47654
17.00	0	1	1	4	75	90.5	0.83	120	74	0	0	21.0938	7	7.05	9.63	8.9	9.6	37.9	6.4	2.7	201.7	55.2	117.62	3.2	4.3	0.61	3.68	2.15	1.15	2	6.35	4.38	30	400	1.67	2.62275	0.24	0.04	0.02	128	222	2.18605	2.26176	-0.494296	0.139762	1.84845	1.47705	0.964225	1.45862
18.00	0	1	1	4				123	87	0	0	19.7572	6.1	6.79	7.4	30.3	61.8	47.6	18.3	5.9	257.4	77.8	120.94	0.14	0	0.77	4.19	2.34	1.47	1	5.95	3.06	20	200	2.44	1.2541	0.26	0.17	0.02	149	176	3.41115	4.1239	-0.261365	0.385262	1.78339	1.11841	0.226417
19.00	0	1	1	6	72	93	0.77	111	60	0	0	20.4152	7.1	7.66	4.1	39.3	33	42.1	6.4	2.1	240.5	35.9	218.22	3.9	6.5	0.7	3.41	1.64	1.44	1	5.52	3.08	20	200	2.15	1.43256	0.21	0.06	0.02	120	220	3.67122	3.49651	-0.356675	0.364643	1.70838	1.12493	0.359462	1.8718
20.00	0	1	1	3	82	97	0.85	129	84	0	1	25.4754	9.3	6.53	12.2	207.8	623.5	47.1	13.9	4	338.3	70.9	131.53	6.1	2.4	0.95	5.14	3.54	1.12	2	6.38	3.65	20	300	2.37	1.54008	0.3	0.04	0.02	152	256	5.33658	6.43535	-0.0512933	0.113329	1.85317	1.29473	0.431837	0.875469
21.00	0	1	1	3	40	49	0.82	98	61	0	0	14.9762	13.5	11.7		34	88.5	41.8	9.1	3.8	217	32	139.48	2.89	6	0.36	2.94	1.14	1.51	1	6.55	3.09	20	200	2.92	1.05822	0.38	0.14	0.02	123	136	3.52636	4.483	-1.02165	0.41211	1.87947	1.12817	0.0565875	1.79176
22.00	0	1	1	2.42	60	78	0.77	91	47	1	1	16.9578	7.3	5.44	8.9			43.4	7.5	2.8	232.2	28.6	200.71	5	4.8	0.62	3.41	1.64	1.4	1	8.97	5.81	30	400	2.57	2.2607	0.41	0.13	0.05	123	263			-0.478036	0.336472	2.19389	1.75958	0.815675	1.56862
23.00	0	1	1	5	58	75	0.77	85	59	1	1	14.8459	9.9	15.84	25.8	5.5	5.5	43.2	12.2	3.5	170	41.2	111.41	1.2	1.8	0.52	4.71	2.54	1.81	1	5.96	2.52	10	100	2.89	0.871972	0.24	0.29	0.02	132	214	1.70475	1.70475	-0.653926	0.593327	1.78507	0.924259	-0.136998	0.587787
24.00	0	1	1	1.83	61	76	0.8	93	58	0	1	17.4048	7.3	7.1	15.9	209.4	460.7	40.5	7.7	2.5	292.7	39.1	149.39	1.9	1.8	0.58	3.84	1.97	1.5	1	6.06	3.64	20	300	1.94	1.87629	0.36	0.1	0.02	136	243	5.34425	6.13275	-0.544727	0.405465	1.80171	1.29198	0.629296	0.587787
25.00	0	1	1	4.08	71	85	0.84	133	66	0	0	21.1556	6.7	10.17	12.2			48	9.2	2.7	244.6	26.4	245.06	0.3	0.7	0.66	3.95	1.68	1.99	1	6.19	3.45	20	300	2.4	1.4375	0.27	0.05	0.02	148	268			-0.415515	0.688135	1.82294	1.23837	0.362905	-0.356675
26.00	0	1	1	15.83	87	99	0.88	119	83	1	0	21.4159	8.4	9.85	28.1	14.6	16.9	41.4	9.2	3.4	248.7	29	233.85	6.3	8.1	0.77	3.4	1.92	1.04	2	5.63	3	20	200	2.29	1.31004	0	0.06	0.02	130	284	2.68102	2.82731	-0.261365	0.0392207	1.72811	1.09861	0.27006	2.09186
27.00	0	1	1	3.92	67	88	0.76	99	65	0	0	20.2616	6.7	3.82		10.5	9.7	45.9	11.8	3.5	258.2	38.7	176.01	2.4	2	0.43	4.55	2.32	1.98	1	6.09	2.84	10	200	2.69	1.05576	0.26	0.27	0.03	150	79	2.35138	2.27213	-0.84397	0.683097	1.80665	1.0438	0.0542629	0.693147
28.00	0	1	1	0.33	92	102	0.9	136	102	0	0	24.7184	9.7	4.71	17	17	55.6	47.7	14.2	4.9	326	83.8	125.56	1.3	0.8	1.5	4.53	3.15	0.98	2	5.45	2.96	20	200	2.07	1.42995	0.27	0.11	0.04	129	299	2.83321	4.01818	0.405465	-0.0202027	1.69562	1.08519	0.357641	-0.223144
29.00	0	1	1	21	82	87	0.94	139	88	0	0	22.3418	6.9	11.7	14.74	5.5	5.5	45.7	13.4	5.4	235	55.2	105	45	46	1.57	4.84	2.79	1.65	1	6.27	3.48	20	300	2.31	1.50649	0.36	0.09	0.03	121	282	1.70475	1.70475	0.451076	0.500775	1.83578	1.24703	0.409785	3.82864
30.00	0	1	1	0.83	68	80	0.85	104	72	0	1	15.4365	8.7	10.11	14.9	130.5	197	44.6	18.8	7.5	259.5	46.4	154.31	1.6	1.6	0.47	3.19	1.69	1.17	2	5.46	2.67	10	100	2.44	1.09426	0.24	0.1	0.01	155	235	4.87137	5.2832	-0.755023	0.157004	1.69745	0.982078	0.0900804	0.470004
31.00	0	1	1	4.42	62	88	0.7	94	62	0	0	20.1953	9.9	13.1		5.5	11.2	43.5	10.9	3.3	191.7	34.4	164.99	0.8	2.4	1.13	4.44	2.66	1.33	1	8.98	6.07	30	400	2.36	2.57203	0.36	0.14	0.05	127	179	1.70475	2.41591	0.122218	0.285179	2.195	1.80336	0.944697	0.875469
32.00	0	1	1	0.92	64	84	0.76	127	78	0	0	19.8141	6.9	8.82	11.74	5.5	38.5	38.9	10	3.5	212.6	43.2	139.69	22.3	69	0.45	3.53	1.81	1.38	1	5.53	3.92	30	300	1.36	2.88235	0.21	0.03	0.01	122	305	1.70475	3.65066	-0.798508	0.322083	1.71019	1.36609	1.05861	4.23411
33.00	0	1	1	6.83	65	76	0.86	114	64	1	0	18.7295	7.7	16.72	13.5			41.2	21	5.5	213.5	36.5	166.49	0.6	1.2	0.61	5.75	3.35	2.01	1	4.53	2.3	10	100	1.91	1.20419	0.21	0.07	0.04	137	209			-0.494296	0.698135	1.51072	0.832909	0.185806	0.182322
34.00	0	1	1	1	61	81	0.75	99	76	0	0	15.5896	6	7.51	9.02	287.3	359	38.2	14.4	6.1	175.5	42.3	145.86	3.12	14	0.91	4.06	2.35	1.24	2	3.9	2.5	10	100	0.96	2.60417	0.33	0.06	0.05	122	140	5.66053	5.88332	-0.0943107	0.215111	1.36098	0.916291	0.957113	2.63906
35.00	0	1	1	11.67	104	112	0.93	141	80	1	1	29.321	9.7	15.09	22.1	5.5	5.5	41.4	9.2	3	365.4	52.6	264.36	41	28.9	0.87	5.07	2.84	1.65	1	9.52	6.29	30	400	2.46	2.55691	0	0.25	0.06	139	373	1.70475	1.70475	-0.139262	0.500775	2.25339	1.83896	0.9388	3.36384
36.00	0	1	1	3	60	82	0.73	113	69	0	0	17.4747	7	6.78	9.11	63.2	200	38.4	8.7	3.3	225.6	55.9	107.24	16.2	15.7	0.39	4.13	2.5	1.35	1	7.91	4.47	30	400	2.98	1.5	0.31	0.12	0.03	116	319	4.1463	5.29832	-0.941609	0.300105	2.06813	1.49739	0.405465	2.75366
37.00	0	1	1	13.17	73	88	0.83	123	73	0	0	22.3236	7.2	10.21	8.7		586.8	42	13.9	4.5	179.7	45.8	124.33	8.6	6	0.65	4.3	2.43	1.51	1	7.25	5.01	30	400	1.77	2.83051	0	0.1	0.03	131	200		6.37468	-0.430783	0.41211	1.981	1.61144	1.04046	1.79176
38.00	0	1	1	17	82	90	0.91	109	68	1	1	22.2908	8.3	7.76	8.59	5.5	5.5	33.1	8.3	2.6	269.6	84.1	84.35	1425.6	1277.1	1.37	4.42	2.81	1.12	2	10.34	8.26	30	400	1.44	5.73611	0.35	0.13	0.95	141	234	1.70475	1.70475	0.314811	0.113329	2.33602	2.11142	1.74678	7.15235
39.00	0	1	1	6.25	70	85	0.82	114	79	1	0	17.4044	7.5	12.43	19.5	13	5.7	43.1	5.1	1.5	268.1	20.3	285.53	5.1	6.4	1.02	4.09	2.43	1.22	2	6.37	2.95	20	200	2.89	1.02076	0.48	0.03	0.02	123	363	2.56495	1.74047	0.0198026	0.198851	1.8516	1.08181	0.0205487	1.8563
40.00	0	1	1	0	54	64	0.84	108	60	0	0	16.4497	7.2	8.66		12.3	20.9	42.7	10.9	3.6	288.5	32.1	141.68	5.1	9.1	0.74	4	1.96	1.62	1	6.26	2.24	10	100	3.36	0.666667	0.23	0.39	0.04	135	236	2.5096	3.03975	-0.301105	0.482426	1.83418	0.806476	-0.405465	2.20827
41.00	0	1	1	3	79	89	0.89	120	78	0	0	20.0208	9.2	16.96	31.43	8.8	10	34.9	8	2.7	247.5	58.5	79.09	4.4	5	1.11	4.73	2.49	1.8	1	6.9	4.83	30	400	1.76	2.74432	0.26	0.04	0.01	119	272	2.17475	2.30259	0.10436	0.587787	1.93152	1.57485	1.00953	1.60944
42.00	0	1	1	6.83	76	85	0.89	99	64	1	1	20.1973	8	11.28	21.1	27.6	59.6	44.8	10.2	3.2	342.9	31.2	199.03	8.3	5.7	0.83	4.22	2.04	1.8	1	5.23	2.74	10	200	2.19	1.25114	0.19	0.06	0.05	142	217	3.31782	4.08766	-0.18633	0.587787	1.65441	1.00796	0.224056	1.74047
43.00	0	1	1	0.5	80	90	0.89	147	48	0	0	20.8188	11.7	9.52	22.72	5.5	5.5	33.1	14.2	5	239	45.9	90.29	0.4	1	0.88	4.02	1.76	1.69	1	6.06	2.99	20	200	2.06	1.45146	0.63	0.36	0.02	114	184	1.70475	1.70475	-0.127833	0.524729	1.80171	1.09527	0.372567	0
44.00	0	1	1	8	71	92	0.77	113	73	0	0	17.7154	8.8	6.77	16.02	174.9	382.1	39.6	11.6	4.6	196.3	32.3	190.97	6.3	7.5	0.67	3.43	2.08	1.07	2	7.29	4.77	30	400	2.19	2.17808	0.26	0.05	0.02	124	243	5.16421	5.94568	-0.400478	0.0676586	1.9865	1.56235	0.778445	2.0149
45.00	0	1	1	1.42	68	83	0.82	118	61	0	0	16.5748	9.4	14.38	24.8		387.3	45.6	9	2.8	239.2	34.2	150.64	9.1	11.4	1.83	3.75	2.03	1.24	2	7.49	4.17	30	400	2.97	1.40404	0.29	0.05	0.01	133	255		5.9592	0.604316	0.215111	2.01357	1.42792	0.339354	2.43361
46.00	0	1	1	6.75	62	80	0.78	122	84	1	0	17.313	7.1	10.22	5.8	102.1	342.2	45.1	8.2	2	199.6	21.8	228.28	6.6	5.4	0.38	4.43	2.4	1.78	1	6.21	3.85	30	300	1.9	2.02632	0.28	0.16	0.02	147	193	4.62595	5.8354	-0.967584	0.576613	1.82616	1.34807	0.706219	1.6864
47.00	0	1	1	10	95	89.5	1.06	123	73	1	1	25.2363	7.2	3.22	10.5	92.3	398	40.9	7.7	2.2	413.2	69.1	106.18	8.2	10.5	1.85	4.75	3.19	0.96	2	4.38	2.66	10	100	1.46	1.82192	0.21	0.04	0.01	116	72	4.52504	5.98645	0.615186	-0.040822	1.47705	0.978326	0.59989	2.35138
48.00	0	1	1	5	75	80	0.94	96	64	1	1	19.9507		7.77	8	5.5	7.9	44.1	11.8	3.2	250.1	26.1	224.07	3.2	9	2.02	4.83	3.15	1.19	2	4.24	1.9	10	100	1.8	1.05556	0.17	0.34	0.03	128	384	1.70475	2.06686	0.703098	0.173953	1.44456	0.641854	0.0540672	2.19722
49.00	0	1	1		53	65	0.82	105	50	1	0	14.4307	6.8	3.59	26.9	9.1	16.3	43	11.3	3.5	233	34.7	103.81	6.7	9.5	0.84	4.02	2.16	1.52	1	5.06	1.56	10	100	3.08	0.506494	0.26	0.14	0.02	123	298	2.20827	2.79117	-0.174353	0.41871	1.62137	0.444686	-0.680244	2.25129
50.00	0	1	1	20.08	60	84	0.71	114	82	0	0	19.3359	7.1	6.02	32.2	14	6.4	47.4	11.6	3.6	435.8	53.5	113.18	28	15.6	0.48	4.7	2.34	2.01	1	5.65	3.3	20	200	2	1.65	0	0.09	0.03	127	321	2.63906	1.8563	-0.733969	0.698135	1.73166	1.19392	0.500775	2.74727
51.00	0	1	1	11.33	74	87	0.85	119	74	1	1	21.7865	6.8	7.39	22.1	32.2	129.5	42	6	1.8	208.4	46.6	129.3	0.5	1	1.13	3.99	2.32	1.36	1	6.91	4.08	30	300	2.24	1.82143	0	0.25	0.02	136	246	3.47197	4.86368	0.122218	0.307485	1.93297	1.4061	0.599621	0
52.00	0	1	1	3	63	86	0.73	111	71	0	0	18.6328	8.2	7.2	8.44	29.8	40.5	37	11.9	4.4	237.8	64.5	89.52	0.7	0.9	1.16	4.71	2.9	1.1	2	6.86	4.57	30	400	1.72	2.65698	0.4	0.11	0.06	142	194	3.39451	3.7013	0.14842	0.0953102	1.92571	1.51951	0.977189	-0.105361
53.00	0	1	1		71	92	0.77	104	63	0	0	21.9513	6.7	8.28	4.1	94.4	171.6	45.3	10.6	3.4	407.7	50.1	147.24	12.4	8.8	0.51	4.34	2.33	1.63	1	6.19	4.27	30	400	1.64	2.60366	0.23	0.04	0.01	121	160	4.54754	5.14517	-0.673345	0.48858	1.82294	1.45161	0.956918	2.17475
54.00	0	1	1	10	70	92	0.76	122	83	0	0	20.727	6.8	10.04	17.2	5.5	5.5	47	21.9	8.8	318.1	68.2	133.99	46.4	24.9	0.65	3.36	1.49	1.43	1	6.89	3.73	20	300	2.6	1.43462	0	0.2	0.02	158	272	1.70475	1.70475	-0.430783	0.357674	1.93007	1.31641	0.360897	3.21487
55.00	0	1	1	1.17	66	81	0.81	104	60	1	1	17.3067	7.7	8.18		353.5	533.4	45.3	10.4	3.5	495	65	123.05	1	1.1	0.6	3.64	1.7	1.51	1	5.06	2.63	10	100	2.13	1.23474	0.16	0.12	0.02	164	246	5.86788	6.27927	-0.510826	0.41211	1.62137	0.966984	0.210862	0.0953102
56.00	0	1	1	0.83						0	1		9.4	9.5		166.8	410.4	46.3	18.6	6.8	366.9	61.2		3.8	3.7	1.12	4.34	2.64	1.33	1	6.56	3.07	20	200	2.89	1.06228	0.2	0.3	0.1	151	186	5.1168	6.01713	0.113329	0.285179	1.88099	1.12168	0.0604211	1.30833
57.00	0	1	1	2.75	75	93	0.81	126	76	0	0	20.3306	5.9	7.01	22.9	140.6	176.8	48.1	14.3	4.3	268.9	49.9	146.12	11.4	6	0.56	4.2	2.5	1.36	1	4.55	2.66	10	100	1.59	1.67296	0.18	0.09	0.03	146	174	4.94592	5.17502	-0.579818	0.307485	1.51513	0.978326	0.514592	1.79176
58.00	0	1	1	2.42	51.5	52	0.99	90	50	0	0	12.5694	7.5	1.96	25.8	8.2	116.9	43.5	6.5	2	173.9	28.2	88.58	2.8	4.2	0.45	3.88	2.14	1.55	1	6.41	3.64	20	300	2.21	1.64706	0.33	0.2	0.03	138	208	2.10413	4.76132	-0.798508	0.438255	1.85786	1.29198	0.498991	1.43508
59.00	0	1	1	0.67	80	93	0.86	114	69	0	1	22.5178	14.4	5.8	6.43	116.1	312.1	34.4	11.9	3.8	187.4	57.7	124.5	6.3	4.7	0.72	5.31	4.02	0.94	2	9.08	5.89	30	400	2.39	2.46444	0.51	0.28	0.01	137	317	4.75445	5.74332	-0.328504	-0.0618754	2.20607	1.77326	0.901963	1.54756
60.00	0	1	1	1.67	63	83	0.76	109	63	0	1	17.2649	7.8	6.92	22.8	31	39.5	42.7	10.3	3.1	254.7	32.1	178.28	2.3	13	1.22	4.68	2.75	1.53	1	6.5	3.4	20	300	2.58	1.31783	0.32	0.17	0.03	134	394	3.43399	3.6763	0.198851	0.425268	1.8718	1.22378	0.275986	2.56495
61.00	0	1	1	4.83	68	92	0.74	118	98	0	1	19.5965	10.7	16.61	25.1	5.5	5.5	46.6	12	3.8	256.2	44.4	158.94	7.2	2.3	0.92	4.86	2.81	1.63	1	8.21	4.9	30	400	2.76	1.77536	0.4	0.1	0.05	172	240	1.70475	1.70475	-0.0833816	0.48858	2.10535	1.58924	0.574005	0.832909
62.00	0	1	1	10	69	72	0.96	121	70	0	0	20.061	7.3	8.42	17.29	5.5	5.5	38.3	6.8	2.2	238.9	67.1	107.71	23.85	26	0.7	4.3	2.17	1.75	1	3.95	2.36	10	100	1.33	1.77444	0.22	0.03	0.3	155	173	1.70475	1.70475	-0.356675	0.559616	1.37372	0.858662	0.573483	3.2581
64.00	0	1	1	2	82	87	0.94	124	83	0	0	22.377	12.9	5.89	12.66	5.5	5.5	38.6	9.6	2.5	367.1	56.7	163.71	7.7	7.1	2.11	5.15	3.67	0.89	2	6.97	3.64	20	300	2.89	1.25952	0.27	0.12	0.05	169	202	1.70475	1.70475	0.746688	-0.116534	1.94162	1.29198	0.230727	1.96009
65.00	0	1	1	4.58	78	92	0.85	108	76	1	1	24.0346	14	4.37	20.7			41.8	4.8	1.3	429.1	40.5	193.61	4.7	17.3	1.55	5.93	3.62	1.9	2	8.23	4.87	30	400	3.01	1.61794	0.2	0.14	0.01	143	376			0.438255	0.641854	2.10779	1.58309	0.481154	2.85071
66.00	0	1	1	2.75	66	86	0.77	134	69	1	0	18.3184	5.3	4.79	20.4	361.2	1523.2	49.6	20.6	5.9	262.5	59.8	144.24	19.2	6.5	0.81	4.24	2.45	1.46	1	6.17	3.58	20	300	2.11	1.69668	0.36	0.1	0.02	145	238	5.88943	7.32857	-0.210721	0.378436	1.8197	1.27536	0.528675	1.8718
67.00	0	1	1	7	74	86	0.86	153	77	1	0	16.4983	8.6	20.02	29.08	15.3	17.1	33.2	14.1	4.5	303.8	58.9	64.88	322.7	460.2	1.25	3.73	1.88	1.46	1	5.66	4.49	30	400	0.95	4.72632	0.2	0.01	0.01	145	169	2.72785	2.83908	0.223144	0.378436	1.73342	1.50185	1.55315	6.13166
68.00	0	1	1	18	88	86	1.02	122	70	0	0	19.6886	10.1					35.5	9.7	2.2	330.1	82.9	68.38	6.36	8	1.69	4.72	3.05	0.97	2	7.96	5.25	30	400	1.93	2.72021	0.56	0.18	0.04	131	247			0.524729	-0.0304592	2.07443	1.65823	1.00071	2.07944
69.00	0	1	1	0.92	69	77	0.9	108	58	0	0	18.9273	11.2	5.05	17.4	82.6	138.3	40.2	8.9	3.1	236.2	26.4	208.95	0.7	1.9	0.62	3.73	1.69	1.61	1	6.59	3.21	20	200	2.99	1.07358	0.3	0.07	0.02	130	285	4.41401	4.92943	-0.478036	0.476234	1.88555	1.16627	0.0709975	0.641854
70.00	0	1	1	8	77	83	0.93	146	97	0	0	19.0311	5.6	10.35	5.89	156.3	85.8	42.2	6.2	2.7	183.5	36.7	213.83	448.6	449.5	0.79	3.35	1.56	1.38	1	6.8	3.72	20	300	2.58	1.44186	0.32	0.17	0.01	124	289	5.05178	4.45202	-0.235722	0.322083	1.91692	1.31372	0.365934	6.10814
71.00	0	1	1	15	78	88	0.89	110	80	0	1	23.3234	8.4	3.86	4.02	5.5	5.5	40.6	12.3	3.9	306.3	70.5	120.38	0.7	1.4	0.7	4.6	2.49	1.56	1	6.87	3.32	20	200	2.51	1.32271	0.41	0.57	0.06	158	193	1.70475	1.70475	-0.356675	0.444686	1.92716	1.19996	0.279682	0.336472
72.00	0	1	1	14	88	96	0.92	145	94	0	0	23.0361	6.6	14.12	11.76	157.9	126.3	38.8	7.7	2.6	245.2	117.7	50.42	730.49	875	1.16	4.47	2.64	1.48	1	5.23	2.8	10	200	2.09	1.33971	0.26	0.07	0.01	124	165	5.06196	4.83866	0.14842	0.392042	1.65441	1.02962	0.292455	6.77422
73.00	0	1	1	0.75	57	72	0.79	113	78	0	1	16.7936	6.5	3.91	12.3	81.6	416.7	53.9	8.9	3.3	254.8	53.8	114.43	1.7	2.3	0.26	2.96	1.36	1.38	1	4.02	2.12	10	100	1.64	1.29268	0.15	0.07	0.04	147	268	4.40183	6.03237	-1.34707	0.322083	1.39128	0.751416	0.25672	0.832909
74.00	0	1	1		54	62	0.87	101	54	0	0		8.1	14.06	20.6		91	42	9.9	2.9	209.3	25.7		11.8	9.1	0.61	4.35	2.42	1.49	1	5.73	2.82	10	200	2.46	1.14634	0	0.12	0.03	140	328		4.51086	-0.494296	0.398776	1.74572	1.03674	0.136576	2.20827
75.00	0	1	1	12				130	85	0	0	20.0368	9.6	15.57	11.63	5.5	5.5	42.9	21.5	7.4	354.8	61	137.22	2.6	2.1	1.51	3.41	2.03	0.81	2	7.88	4.54	30	400	2.32	1.9569	0.55	0.46	0.01	116	215	1.70475	1.70475	0.41211	-0.210721	2.06433	1.51293	0.67136	0.741937
76.00	0	1	1	13	68	87	0.78	121	74	0	0	19.8686	7.8	5.86	7.09	5.5	8.8	30.6	7.6	2.5	104.6	43.7	104.43	1.92	3	0.62	3.9	2.09	1.41	1	6.23	2.87	10	200	2.31	1.24242	0.33	0.69	0.03	120	141	1.70475	2.17475	-0.478036	0.34359	1.82938	1.05431	0.217065	1.09861
77.00	0	1	1	19	79	95	0.83	135	95	0	0	20.5972	7.7	4.7	17.39	5.5	5.5	35.7	14.2	4.7	242.4	61.9	110.06	8.7	8	0.75	4.7	2.59	1.6	1	3.78	2.25	10	100	1.16	1.93966	0.25	0.08	0.04	153	129	1.70475	1.70475	-0.287682	0.470004	1.32972	0.81093	0.66251	2.07944
78.00	0	1	1	0.58	67	86	0.78	115	65	0	1	17.0751	9.1	3.95	7.13	37	127.8	35.9	15.1	5.7	147	68.7	91.11	0.48	0	0.29	3.23	1.72	1.37	1	5.35	2.73	10	200	2.35	1.1617	0.23	0.03	0.01	140	268	3.61092	4.85047	-1.23787	0.314811	1.6771	1.0043	0.149886
79.00	0	1	1	1.75	73.5	86	0.85	120	106	0	1	18.5378	7.8	6.51	14.2	103.4	483.8	42.1	15.1	4.7	272.9	61.3	93.36	7.3	4.7	1.61	4.97	3.38	1.08	2	6.67	4.26	30	400	2.03	2.09852	0.26	0.09	0.03	148	197	4.6386	6.18167	0.476234	0.076961	1.89762	1.44927	0.741233	1.54756
80.00	0	1	1	3.17	58	64	0.91	97	58	0	1	14.5791	7.7	8.38	21.8	5.5	5.5	43.8	11.6	2.5	268.2	27.3	104.17	2.6	5.2	0.68	5.37	3.03	2.03	1	6.55	3.57	20	300	2.63	1.35741	0.25	0.08	0.02	128	296	1.70475	1.70475	-0.385662	0.708036	1.87947	1.27257	0.305582	1.64866
81.00	0	1	1	3.5	63	83	0.76	94	62	0	1	17.3569	9.7	14.85	17.2			42.3	8	2.6	333.3	36.9	152.41	0.7	1.5	1.13	3.54	1.55	1.58	1	4.73	2.53	10	100	1.46	1.73288	0.17	0.51	0.06	137	211			0.122218	0.457425	1.55393	0.928219	0.549783	0.405465
82.00	0	1	1	1.58	56	79	0.71	121	85	1	0	16.1451	6.4	9.23	18.9	23.1		43.6	8.1	2.7	306.4	24.7	102.47	119.3	128.2	0.5	3.52	1.53	1.66	1	5.88	3.13	20	200	2.26	1.38496	0	0.11	0.05	121	246	3.13983		-0.693147	0.506818	1.77156	1.14103	0.325668	4.85359
84.00	0	1	1	0.67	49	60	0.82	91	53	1	0	14.9716	6.7	5.23	10.4	79	412.6	40.2	6.6	2	330.7	29.4	111	3.4	3.5	0.3	4.08	1.62	2.24	1	5.05	2.26	10	100	2.42	0.933884	0	0.12	0.01	114	317	4.36945	6.02248	-1.20397	0.806476	1.61939	0.815365	-0.0684027	1.25276
85.00	0	1	1	5.08	57	67	0.85	118	62	1	0	16.7353	9.2	16.58	22.6	8.4	5.5	44	14.6	4.1	282.1	32.2	153.79	0.9	1.9	0.77	4.63	2.26	1.67	1	6.62	3.59	20	300	2.64	1.35985	0.28	0.06	0.05	136	279	2.12823	1.70475	-0.261365	0.512824	1.8901	1.27815	0.307373	0.641854
86.00	0	1	1	12.92	68	78	0.87	104	65	0	0	12.0173	6.8	4.34	16.9	6.6		43.9	27.2	9.1	135.7	45.6	74.97	4	4.1	0.96	3.85	2.15	1.17	2	5.35	2.77	10	200	2.09	1.32536	0	0.2	0.02	131	253	1.88707		-0.040822	0.157004	1.6771	1.01885	0.281683	1.41099
87.00	0	1	1	2.08	70.5	91.5	0.77	120	81	0	1	21.8346	6.7	9.14	7.2	7.4	5.5	42.4	12.1	4.1	309.7	57.3	110.79	22	16.1	0.64	3.97	1.98	1.59	1	7.5	4.15	30	400	2.94	1.41156	0.23	0.14	0.04	133	228	2.00148	1.70475	-0.446287	0.463734	2.0149	1.42311	0.344699	2.77882
88.00	0	1	1	0.83	65	81	0.8	108	54	1	1	18.8816	9.2	11.1	21.1	160.1	213.3	43.4	15.6	5.4	247.8	50.4	139.15	4.7	4.9	0.83	3.73	2.02	1.35	1	5.02	2.73	10	200	1.94	1.40722	0.24	0.09	0.02	141	220	5.0758	5.3627	-0.18633	0.300105	1.61343	1.0043	0.341614	1.58924
89.00	0	1	1	2.42	54	63	0.86	122	73	0	0	16.2432	6	7.19		117.8	134.6	45.6	4.9	2.1	265.8	37.1	128.59	0.5	1.6	0.72	2.18	0.79	1.14	2	4.83	2.53	10	100	1.75	1.44571	0.18	0.35	0.02	124	197	4.76899	4.90231	-0.328504	0.131028	1.57485	0.928219	0.368604	0.470004
90.00	0	1	1	3.25	66	81	0.81	140	81	1	0	20.2243	10	17.75	24.3	8.9	11.1	46.1	13.9	2.9	281.1	40.2	148.3	8.7	10.1	2.69	5.82	3.9	1.22	2	6.53	3.72	20	300	2.46	1.5122	0.23	0.08	0.04	155	297	2.18605	2.40695	0.989541	0.198851	1.87641	1.31372	0.413562	2.31254
91.00	0	1	1	3.42	59	73	0.81	107	65	0	0	15.6416	6	7.14	5	29.1	36.1	48.9	16.9	3.9	268.6	35.1	129.87	11.7	14.4	0.6	4.93	2.55	1.92	1	7.07	3.18	20	200	3.2	0.99375	0.34	0.3	0.03	124	250	3.37074	3.58629	-0.510826	0.652325	1.95586	1.15688	-0.00626961	2.66723
92.00	0	1	1	5				104	71	0	1	18.4037	7.9	2.72	13	5.5	30.6	34.6		4.2	370.2	102.1	55.43	167.55	145	1.07	3.01	1.58	1.13	2	9.7	7.15	30	400	2.01	3.55721	0.39	0.14	0.01	94	297	1.70475	3.421	0.0676586	0.122218	2.27213	1.96711	1.26898	4.97673
93.00	0	1	1	0.17				98	62	0	0	14.819	13.2	6.55	7.03	102	150.3	29.2	5.7	2.1	96.9	30.3	162.6	7.2	2.8	0.95	4.16	2.35	1.26	2	4.26	2.21	10	100	1.73	1.27746	0.26	0.05	0.01	116	137	4.62497	5.01263	-0.0512933	0.231112	1.44927	0.792993	0.244871	1.02962
94.00	0	1	1	1.5	50	61	0.82	89	58	0	0	13.5584	7.4	9.03	25.7	97.7	97	40.6	4.3	1.4	311.3	33.1	80.66	10.4	13.9	0.6	3.28	1.9	1.05	2	6.74	3.87	30	300	2.44	1.58607	0.27	0.14	0.02	123	388	4.5819	4.57471	-0.510826	0.0487902	1.90806	1.35325	0.461256	2.63189
95.00	0	1	1	1.33	48	49	0.98			0	1	16.4198	7.3	6.76	11.2	77.7	130.6	44.4	5.8	2.1	182	16.6	115.6	13.7	7.4	0.41	3.72	2.09	1.39	1	6.99	4.13	30	300	2.25	1.83556	0.39	0.2	0.02	131	246	4.35286	4.87214	-0.891598	0.329304	1.94448	1.41828	0.607347	2.00148
96.00	0	1	1	7.67	60	67	0.9	132	79	0	0	18.1068	7.3	10.36	5.4	5.5	5.5	46.4	14.7	4.8	293.7	47.5	131.85	17.6	5.2	0.49	3.68	1.69	1.68	1	6.75	4.69	30	400	1.72	2.72674	0.24	0.08	0.02	134	230	1.70475	1.70475	-0.71335	0.518794	1.90954	1.54543	1.00311	1.64866
97.00	0	1	1	2.75	69	87	0.79	101	72	1	1	22.1875	11.8	12.99	19.8	5.5	5.7	47.4	10.9	3	312.5	54.8	147.89	21.9	10.1	1.66	4.8	3.34	1.05	2	7.24	3.74	30	300	3.03	1.23432	0.31	0.13	0.03	155	275	1.70475	1.74047	0.506818	0.0487902	1.97962	1.31909	0.210523	2.31254
98.00	0	1	1	11	69	86	0.8	98	67	1	0	19.6506	8.2	12.4	13.64	5.5	5.5	35.2	5.8	1.8	390.9	111.2	48.44	868.1	976.8	0.84	3.8	2.25	1.13	2	6.37	4.5	30	400	1.5	3	0.26	0.06	0.05	109	244	1.70475	1.70475	-0.174353	0.122218	1.8516	1.50408	1.09861	6.88428
99.00	0	1	1	11	70	91	0.77	124	74	0	1	20.9625	6.6	5	10.3	5.5	5.5	43.1	13.1	5.7	181.7	67.3	116.46	453.1	543	0.64	4.7	2.65	1.64	1	5.23	4.14	30	300	0.82	5.04878	0.17	0.08	0.02	130	128	1.70475	1.70475	-0.446287	0.494696	1.65441	1.4207	1.61915	6.29711
100.00	0	1	1	2.17	52	54	0.96	123	100	1	0	16.6597	8.7	5.6	25	5.5	5.5	41.2	7.1	2.6	233.9	24.2	94.7	3	8.9	0.48	3.41	1.57	1.16	2	7.06	3.88	30	300	2.67	1.45318	0.4	0.08	0.03	128	386	1.70475	1.70475	-0.733969	0.14842	1.95445	1.35584	0.373757	2.18605
101.00	0	1	1	0.83	50	64	0.78	91	49	1	1	12.5976	11.4	13.92	11.8	44	80.2	42.5	7.8	3	193.4	14.6	189.05	0.2	0.9	0.73	3.69	1.99	1.22	2	6.22	2.97	20	200	2.76	1.07609	0.39	0.09	0.01	129	429	3.78419	4.38452	-0.314711	0.198851	1.82777	1.08856	0.0733313	-0.105361
102.00	0	1	1	1.25	81	96	0.84	119	72	0	1	20.6199	12	22.33		82	59.8	45.8	12.5	3.3	221.1	51.4	182.41	1.1	3.2	1.57	6.11	3.42	1.91	2	7.58	4.84	30	400	2.28	2.12281	0.31	0.1	0.05	163	270	4.40672	4.09101	0.451076	0.647103	2.02551	1.57691	0.752739	1.16315
103.00	0	1	1	6.25	62	82	0.76	121	78	1	1	17.3996	12.1	7.19	8.6			42.9	12.2	4	227.3	31.6	168.91	3.6	3.8	0.68	4.07	1.93	1.74	1	4.74	1.72	10	100	2.51	0.685259	0.3	0.15	0.06	153	312			-0.385662	0.553885	1.55604	0.542324	-0.377958	1.335
104.00	0	1	1	11.25	75	93	0.81	112	80	1	0	21.0459	7.3	6.45	15.5	5.5	5.5	41.4	16.4	5.1	310.2	38.4	205.39	1.8	4.3	0.57	5.17	3.3	1.45	1	8.07	4.14	30	300	3.27	1.26606	0.39	0.21	0.06	147	218	1.70475	1.70475	-0.562119	0.371564	2.08815	1.4207	0.235906	1.45862
105.00	0	1	1	1.42	69	83	0.83	80	50	0	1	18.9913	6	5.2	17.5	282.3	1229	47.1	17.5	6.9	479.7	57.2	56.73	3161	645.4	0.57	3.46	1.77	1.3	1	6.24	2.95	20	200	2.88	1.02431	0.29	0.1	0.02	147	263	5.64297	7.11396	-0.562119	0.262364	1.83098	1.08181	0.0240149	6.46987
106.00	0	1	1	16.42	68	83	0.82	127	67	0	0	19.4161	5.9	1.56	13.2	78.8	129.5	39.7	7.3	2.2	419.6	104.1	71.87	0.9	3.2	0.95	4.67	2.91	1.24	2	8.23	4.76	30	400	2.91	1.63574	0.47	0.05	0.04	129	246	4.36691	4.86368	-0.0512933	0.215111	2.10779	1.56025	0.492095	1.16315
107.00	0	1	1	1.17						0	0	12.0713	7.5	5.13		15.1	62.9	45.3	12.1	3.4	199.8	27.6	110	2.7	1.5	0.37	4.41	2.15	2.06	1	5.23	2.23	10	100	2.64	0.844697	0.24	0.09	0.03	136	286	2.71469	4.14155	-0.994252	0.722706	1.65441	0.802002	-0.168777	0.405465
108.00	0	1	1	6.83	62.5	81.5	0.77	106	68	0	0	16.9444	6.5	5.19	11.4	5.5		46	11.7	3.5	258.7	46.2	105.3	2.7	4	0.47	5.05	2.56	2.21	1	5.27	3.11	20	200	1.86	1.67204	0.21	0.06	0.03	135	308	1.70475		-0.755023	0.792993	1.66203	1.13462	0.514046	1.38629
109.00	0	1	1	1.92	53	59	0.9	90	52	1	0	14.0496	8.4	7.08	21.6			43.6	13.6	4.7	155.5	24.3	98.74	0.4	1.1	0.53	4.02	2.12	1.5	1	6.66	2.62	10	100	3.39	0.772861	0.36	0.27	0.02	131	289			-0.634878	0.405465	1.89612	0.963174	-0.257656	0.0953102
110.00	0	1	1	0	76	74.5	1.02	105	75	0	0	15.637	14.9	18.65	24.1	30.3	39.6	48.4	13.1	4.7	152.6	32	221.26	7.8	6.4	0.79	3.45	1.6	1.52	1	6.41	3.06	20	200	2.87	1.0662	0.36	0.09	0.03	131	287	3.41115	3.67883	-0.235722	0.41871	1.85786	1.11841	0.0641029	1.8563
111.00	0	1	1	1.83	49	55	0.89	85	49	1	1	17.6513	7.7	7.8	15.2	5.5	5.5	43.2	9.6	2.3	260.9	22.6	108.84	0.6	12	0.6	4.76	2.82	1.57	1	6.26	2.89	20	200	2.7	1.07037	0.5	0.15	0.02	127	268	1.70475	1.70475	-0.510826	0.451076	1.83418	1.06126	0.0680047	2.48491
112.00	0	1	1	3	70	77	0.91	103	81	1	0	20.8333	8.1	11.96		5.5		42.4	6.8	2.2	272.3	30.3	164.08	0.8	1.1	1.15	3.31	1.95	1.02	2	5.77	3.34	20	200	1.98	1.68687	0.34	0.08	0.03	129	262	1.70475		0.139762	0.0198026	1.75267	1.20597	0.522874	0.0953102
113.00	0	1	1	3.25	86	100	0.86	113	62	0	0	24.9077	5.9	8.66	17.8	254.2	437.5	44.4	16.7	6.4	381.2	59.6	210.5	2.4	2.3	0.58	3.54	2.13	1.1	2	5.33	3.06	20	200	1.85	1.65405	0.3	0.1	0.02	161	251	5.53812	6.08108	-0.544727	0.0953102	1.67335	1.11841	0.503229	0.832909
114.00	0	1	1	4.5	60	80	0.75	121	60	0	0	18.9578	9.4	16.22	17.7	77.5	112.2	45.1	7.9	2.3	269.7	42.4	163.91	20.2	27.1	0.91	4.83	2.83	1.65	1	7.21	4.38	30	400	1.81	2.41989	0.37	0.65	0.06	128	358	4.35028	4.72028	-0.0943107	0.500775	1.97547	1.47705	0.883722	3.29953
115.00	0	1	1	13	79	87	0.91	139	82	0	1	18.8906	9.1	7.59	6.37	5.5	5.5	38.5	15	5	152.8	51.6	111.18	1.6	2.2	1.23	4.77	3.13	1.2	2	7.72	4.55	30	400	2.35	1.93617	0.6	0.2	0.02	138	182	1.70475	1.70475	0.207014	0.182322	2.04381	1.51513	0.660712	0.788457
116.00	0	1	1	2.58	53	65	0.82	96	52	1	0	17.9546	7.1	21.01	4.2	52.2	72.8	42.2	12.6	4.1	357.8	24.9	139.61	2.9	4.4	0.45	3.4	1.62	1.56	1	5.52	3.09	20	200	1.95	1.58462	0.32	0.13	0.03	130	270	3.95508	4.28772	-0.798508	0.444686	1.70838	1.12817	0.460342	1.4816
117.00	0	1	1	1.25	66	87	0.76	107	67	1	0	15.5817	5.6	8.14	17.5	98	445	43.6	9.3	2.8	342.8	62	77.7	0.9	1.5	1.36	5.1	3.51	1.14	2	5.58	2.45	10	100	2.71	0.904059	0.28	0.12	0.02	139	294	4.58497	6.09807	0.307485	0.131028	1.71919	0.896088	-0.100861	0.405465
118.00	0	1	1	12.58	88	93	0.95	101	64	0	0	23.4256	6.5	19.65	7.1			39.9	14.6	3.4	270.9	62.5	118.58	5.3	8.1	2.46	6.81	5.08	1.09	2	8.11	5.26	30	400	2.18	2.41284	0.3	0.32	0.05	137	254			0.900161	0.0861777	2.0931	1.66013	0.880806	2.09186
119.00	0	1	1	1	79	91	0.87	110	79	0	1	20.2807	7.2	9.71	18.62	22.5	62.3	38.3	14.9	5.8	248	56	117.48	4.3	3.6	0.94	3.66	2.1	1.3	1	8.02	5.61	30	400	1.82	3.08242	0.47	0.1	0.02	157	180	3.11352	4.13196	-0.0618754	0.262364	2.08194	1.72455	1.12571	1.28093
120.00	0	1	1	8	80	88	0.91	115	76	0	0	20.2003	10.2	13.63	9.27	29.7	28.7	37.9	12.4	4	241.1	56.6	109.14	3.6	5.6	1.54	4.04	2.65	0.95	2	7.97	5.4	30	400	2.05	2.63415	0.37	0.13	0.02	134	220	3.39115	3.3569	0.431782	-0.0512933	2.07568	1.6864	0.968559	1.72277
121.00	0	1	1	4.75	46	61	0.75	93	71	1	0	16.0713	7.5	3.67	17.5	5.9	6.9	41.5	6.9	2.4	232.4	24.9	145.62	4.2	5.7	0.55	3.87	2.08	1.45	1	8.29	3.08	20	200	4.66	0.660944	0.42	0.1	0.03	141	287	1.77495	1.93152	-0.597837	0.371564	2.11505	1.12493	-0.414086	1.74047
122.00	0	1	1	3.67	60	77	0.78	93	54	0	1	15.4042	7.4	9.79	13.1	8.7	24.2	44.2	7	2.1	213.8	28.5	178.09	1	2.5	0.65	3.81	1.83	1.65	1	5.08	2.56	10	100	2.03	1.26108	0.26	0.18	0.05	139	352	2.16332	3.18635	-0.430783	0.500775	1.62531	0.940007	0.231971	0.916291
123.00	0	1	1	5.33	56	66	0.85	101	66	0	1	17.0186	9	14.06	13.3	6.7		40.9	9.1	3	179.9	20	168.82	4.6	5.6	0.54	3.77	2.04	1.31	1	7.29	3.91	30	300	2.88	1.35764	0.28	0.21	0.01	126	438	1.90211		-0.616186	0.270027	1.9865	1.36354	0.305747	1.72277
124.00	0	1	1	0.83						0	0	17.2024	6.1	6.66	28	94.1	212	40.9	8.5	2.2	187.8	19.1	134.1	13.7	12.4	0.63	3.96	2.19	1.35	1	8.68	3.16	20	200	4.79	0.659708	0.42	0.26	0.05	125	285	4.54436	5.35659	-0.462035	0.300105	2.16102	1.15057	-0.415958	2.5177
125.00	0	1	1	14.17	75	85	0.88		80	0	0	24.4141	7.4	4.78	3.5	10.8	41.6	42.4	11.6	4	293.1	48	156.55	5.1	2.4	0.56	3.93	2.28	1.25	2	5.81	3.19	20	200	2.12	1.50472	0.29	0.17	0.04	138	298	2.37955	3.7281	-0.579818	0.223144	1.75958	1.16002	0.408605	0.875469
126.00	0	1	1	3	68	87	0.78	119	78	0	0	21.9116	8.6	14.89	16.26	20.6	25.6	38.6	9.5	3	133	26.4	242.62	3.8	5.2	0.71	4.29	2.34	1.55	1	6.65	4.77	30	400	1.58	3.01899	0.23	0.07	0	125	190	3.02529	3.24259	-0.34249	0.438255	1.89462	1.56235	1.10492	1.64866
127.00	0	1	1	7	74	78	0.95	116	77	0	1	19.8059	7.9	8.68	3.63	45.5	15.6	37	5.9	2.2	247.2	64.3	112.05	3.6	2.2	1.34	4.28	2.81	0.94	2	6.72	3.62	20	300	2.62	1.38168	0.37	0.08	0.03	132	231	3.81771	2.74727	0.29267	-0.0618754	1.90509	1.28647	0.3233	0.788457
128.00	0	1	1	11.17						0	0		6.4	5.55	15.1	33.1	91.7	46	10.6	3.1	259.9	52		7.9	3.3	0.51	5.33	2.72	2.23	1	6.38	3.73	20	300	2.33	1.60086	0.24	0.05	0.03	139	228	3.49953	4.51852	-0.673345	0.802002	1.85317	1.31641	0.47054	1.19392
129.00	0	1	1	4.92	75	83	0.9	125	77	0	1	22.5925	10.5	12.34	12.3	5.5		46.3	13.7	2.7	262.1	23	325.6	292.6	714.3	2.49	7.89	5.44	1.92	2	6.76	3.48	20	300	2.86	1.21678	0.34	0.05	0.03	149	382	1.70475		0.912283	0.652325	1.91102	1.24703	0.196211	6.5713
130.00	0	1	1	8.92	66	80	0.83	98	58	0	0	18.595	6.2	7.83		5.5	6.8	46.1	13.5	3.9	216.4	35	177.1	1.6	2.6	0.61	5.36	3.25	1.76	1	7.07	3.45	20	300	2.62	1.31679	0.44	0.53	0.4	120	392	1.70475	1.91692	-0.494296	0.565314	1.95586	1.23837	0.2752	0.955511
131.00	0	1	1	10.08	61	81	0.75	95	65	0	1	17.6091	7.9	3.97		10.5	6.2	42.7	19.5	5.8	231.4	47.1	134.59	16.6	30.7	1.12	4.1	2.24	1.45	1	7.38	4.4	30	400	2.31	1.90476	0.46	0.17	0.04	143	263	2.35138	1.82455	0.113329	0.371564	1.99877	1.4816	0.644357	3.42426
132.00	0	1	1	10	79	91	0.87	109	73	1	0	21.8871	10.4	9.77		195.7	592	46.4	9.6	2.7	441.6	54	172.02	9.9	5.8	1.41	5.22	3.15	1.59	1	7.74	4.9	30	400	2.45	2	0.28	0.08	0.03	153	378	5.27658	6.38351	0.34359	0.463734	2.0464	1.58924	0.693147	1.75786
133.00	0	1	1	0.42	46	58	0.79	103	62	0	1	14.0237	8.7	14.44		98.6	161.8	44.4	12.1	3.5	140.1	19.5	197.33	20.4	14.7	0.72	4.5	2.68	1.4	1	5.4	3.44	20	300	1.63	2.11043	0.26	0.1	0.03	138	280	4.59107	5.08636	-0.328504	0.336472	1.6864	1.23547	0.746891	2.68785
134.00	0	1	1	5	75	80	0.94	131	70	0	1	19.3814	9	8.51	6.58	9.6	10.7	38.4	10.1	4	430.2	107.7	51.06	31.5	50.2	0.39	4.61	2.28	2.03	1	3.74	2.12	10	100	1.33	1.59398	0.18	0.09	0.02	101	124	2.26176	2.37024	-0.941609	0.708036	1.31909	0.751416	0.466237	3.91602
135.00	0	1	1	13.25	65	74	0.88	103	59	0	0	17.7544	6.5	10.12	22.7		537.9	46.9	5.1	2	213.3	34.3	163.04	2	2.5	0.85	3.94	1.84	1.62	1	6.35	3.46	20	300	2.34	1.47863	0.26	0.23	0.06	140	185		6.28767	-0.162519	0.482426	1.84845	1.24127	0.391118	0.916291
136.00	0	1	1	5.67	60	85	0.71	114	77	0	1	17.3737	11	4.04	18.1	7.1	7.4	40.6	13.2	3.7	371.8	43.7	143.72	9.7	6.5	0.72	4.9	2.25	2.16	1	5.58	2.75	10	200	2.37	1.16034	0.23	0.22	0.01	143	253	1.96009	2.00148	-0.328504	0.770108	1.71919	1.0116	0.148711	1.8718
137.00	0	1	1	1.42	60	84	0.71	128	65	0	0	18.0662	11.4	12.37	24.9	30.7	66.2	42.7	14.6	4.1	184.9	45.1	135.75	9.9	8.7	0.56	5.31	2.92	1.98	1	6.18	3.9	30	300	1.97	1.9797	0.24	0.05	0.02	130	284	3.42426	4.19268	-0.579818	0.683097	1.82132	1.36098	0.682943	2.16332
138.00	0	1	1	10.67	63	82	0.77	121	72	1	0	17.6125	6	3.27	12	35.4	68.3	47.5	12.4	4.7	287.2	65.9	115.9	3	2.4	0.49	3.74	1.92	1.46	1	4.29	1.98	10	100	1.98	1	0.27	0.04	0.02	159	214	3.56671	4.22391	-0.71335	0.378436	1.45629	0.683097	0	0.875469
139.00	0	1	1	2.33	72	97	0.74	118	70	1	0	18.9795	6.6	7.48	15.7	161.9	394.5	46.5	24.1	8.2	187.8	63.7	108.16	5.4	2.3	1.09	3.45	1.68	1.4	1	5.49	2.7	10	200	49.1	0.0549898	0.25	0.08	0.02	132	240	5.08698	5.97762	0.0861777	0.336472	1.70293	0.993252	-2.90061	0.832909
140.00	0	1	1	4.42	55	69	0.8	100	58	1	1	15.3553	5.4	5.08	20.2	90.1	198.9	44.1	17.1	3.4	245.3	30	164.79	0.3	1	0.69	5.48	2.78	2.35	1	5.33	2.38	10	100	2.52	0.944444	0.29	1.9	0.1	137	148	4.50092	5.2928	-0.371064	0.854415	1.67335	0.8671	-0.0571584	0
141.00	0	1	1	5.92				123	60	0	0	19.5312	13.1	11.8	14.88	5.5	5.5	32.8	11.7	3.3	285.2	41.6	159.59	8.6	10	2.88	3.95	2.3	1.02	2	5.49	3.39	20	300	1.81	1.87293	0.2	0.08	0.01	129	330	1.70475	1.70475	1.05779	0.0198026	1.70293	1.22083	0.627503	2.30259
142.00	0	1	1	4.17	58	72	0.81	81	56	0	0	15.0395	7.7	8.36	12.7	5.5	6.1	46	13.5	5	268.8	38.6	106.09	8.4	5.3	0.82	4.4	1.89	1.97	1	6.85	2.84	10	200	3.66	0.775956	0.23	0.11	0.1	143	347	1.70475	1.80829	-0.198451	0.678034	1.92425	1.0438	-0.253659	1.66771
143.00	0	1	1	1.42	55	64	0.86	93	62	1	1	14.57	6.4	10.23	12.15	66.4	140.5	44.8	13.6	4	330.7	26.2	122.85	1.6	3.8	0.72	4.21	1.89	1.87	1	5.53	2.64	10	100	2.26	1.16814	0.25	0.35	0.03	134	271	4.1957	4.94521	-0.328504	0.625938	1.71019	0.970779	0.155414	1.335
144.00	0	1	1	10	72	86	0.84	127	75	0	1	19.7599	5.7	10.79	20.4	5.5	5.5	47.7	15.6	4.7	173.3	63.6	111.69	2.5	2.7	1.04	5.85	3.63	1.65	2	6.29	3.63	20	300	2.11	1.72038	0.37	0.16	0.02	169	203	1.70475	1.70475	0.0392207	0.500775	1.83896	1.28923	0.542545	0.993252
145.00	0	1	1	1.42	72	89	0.81	131	84	1	0	19.1467	9.3	22.96	17.5	5.5	9.2	42.6	9.8	3.2	123.1	21.7	283.68	1.8	6.2	1.94	4.53	2.42	1.52	2	5.3	2.36	10	100	2.68	0.880597	0.2	0.04	0.02	126	217	1.70475	2.2192	0.662688	0.41871	1.66771	0.858662	-0.127155	1.82455
146.00	0	1	1	20	82	84	0.98	154	103	0	0	21.2093	9	14.11	7.23	5.5	5.5	31.2	9.4	2.7	293.4	49.5	94.55	6.2	10.5	1.23	5.04	2.99	1.51	1	6.37	4.54	30	400	1.4	3.24286	0.37	0.04	0.02	99	251	1.70475	1.70475	0.207014	0.41211	1.8516	1.51293	1.17645	2.35138
147.00	0	1	1	8.58	78	87	0.9	141	77	1	0	22.0604	10.2	14.12	8.8	5.5	5.5	46.8	14.8	3.1	288.5	25	277.06	9.2	13.8	2.61	7.5	5.51	1.53	2	7.07	4.15	30	400	2.47	1.68016	0.25	0.16	0.04	156	434	1.70475	1.70475	0.95935	0.425268	1.95586	1.42311	0.51889	2.62467
148.00	0	1	1		62	73	0.85	110	72	0	0	15.8673	6.4	6.34	24.4	267	720.9	43.8	10	3.2	263.3	36.3	135.94	2.2	2.9	1.11	3.51	1.86	1.37	1	5.74	2.89	20	200	2.46	1.1748	0.25	0.12	0.02	141	246	5.58725	6.5805	0.10436	0.314811	1.74746	1.06126	0.161095	1.06471
149.00	0	1	1	4.75	73	93	0.78	121	81	1	0	21.8359	9.2	15.88	24.8			41.3	10.8	3.3	276.2	36.6	202.8	25	11.9	1.65	3.62	2.06	1.17	2	4.79	2.14	10	100	2.11	1.01422	0.39	0.12	0.03	135	221			0.500775	0.157004	1.56653	0.760806	0.0141179	2.47654
150.00	0	1	1	3.25	76	86	0.88	132	90	0	0	21.2084	9.2	7.35	10.5	11.3	36.4	45.3	14.2	4.3	200	27.6	226.45	10.7	19.4	0.71	4.42	2.85	1.21	2	8.46	5.91	30	400	1.97	3	0.46	0.1	0.02	121	274	2.4248	3.59457	-0.34249	0.19062	2.13535	1.77665	1.09861	2.96527
151.00	0	1	1	6.17	87	99	0.88	131	89	0	0		6.5	5.08	19.1	543.9		40	10.9	3.3	253.4	39.8		7.2	3.9	0.56	5.8	3.49	1.92	2	7.17	5.02	30	400	1.5	3.34667	0.39	0.22	0.04	122	368	6.29877		-0.579818	0.652325	1.96991	1.61343	1.20796	1.36098
152.00	0	1	1	1	85	90	0.94	119	70	0	1	20.758	9.9	4.45	16.3	17.9	40.1	42.1	10	4.3	117.7	53.1	172.77	3.8	4.3	1.17	3.85	2.49	0.88	2	4.59	2.16	10	100	2.05	1.05366	0.29	0.07	0.02	129	193	2.8848	3.69138	0.157004	-0.127833	1.52388	0.770108	0.0522684	1.45862
153.00	0	1	1	3.67				115	72	0	0	16.1272	8.9	11.71	23.5	5.5	5.5	41.6	12.1	4	244.8	31.5	142.64	7.9	5.9	0.66	3.52	1.73	1.38	1	5.69	3.13	20	200	2.11	1.48341	0.34	0.09	0.02	132	434	1.70475	1.70475	-0.415515	0.322083	1.73871	1.14103	0.394345	1.77495
154.00	0	1	1	4.67	72.5	90	0.81	105	65	0	0	20.9042	8.3	13.94	16.9	5.5	5.5	49.7	10.7	3.7	301.8	76.4	92.14	3.3	2.2	0.64	4.47	2.59	1.56	1	6.11	3.64	20	300	2.12	1.71698	0.23	0.07	0.05	149	136	1.70475	1.70475	-0.446287	0.444686	1.80993	1.29198	0.540568	0.788457
155.00	0	1	1	0.67	64	84	0.76	119	81	0	0	19.5776	5.3	4.09		593.1	1955.1	50.5	13.5	5.2	350.5	63.1	131.97	6.6	2.9	1.18	3.25	1.96	0.96	2	6.72	4.19	30	400	2.07	2.02415	0.27	0.13	0.06	170	346	6.38536	7.5782	0.165514	-0.040822	1.90509	1.4327	0.705152	1.06471
156.00	0	1	1	5	70	86	0.81	103	56	1	1	18.7215	5.8	8.76	24.3	84.6	146.2	42.1	8.1	2.3	228.2	48.3	111.49	10.6	5.1	0.31	3.94	1.74	2.01	1	4.73	2.61	10	100	1.82	1.43407	0.23	0.05	0.02	114	242	4.43793	4.98498	-1.17118	0.698135	1.55393	0.95935	0.360514	1.62924
157.00	0	1	1	7	85	95	0.89	132	101	0	0	22.2222	12.2			5.5	5.5	39.9	14.1	3.7	339.9	24.9	309.91	85.2	127.3	2.67	5.91	4.31	1.34	2	5.92	3.64	20	300	1.94	1.87629	0.22	0.11	0.01	125	405	1.70475	1.70475	0.982078	0.29267	1.77834	1.29198	0.629296	4.84655
158.00	0	1	1	1.17						0	1		6.6	4.2	3.5	61.5	342.1	45.9	15.4	3.4	230.5	48.3		1.9	2.3	0.56	7.89	5.54	2.02	2	6.51	3.34	20	300	2.81	1.18861	0.23	0.08	0.05	143	163	4.11904	5.8351	-0.579818	0.703098	1.87334	1.20597	0.172786	0.832909
159.00	0	1	1	6	63	81	0.78	110	70	0	1	15.7274	8.4	17.83		13.7	12.8				243.8	54.6	109.02	0.36	1	1.18	2.74	1.38	0.86	2	4	2.39	10	100	1.15	2.07826	0.34	0.1	0.02	130	221	2.6174	2.54945	0.165514	-0.150823	1.38629	0.871293	0.731531	0
160.00	0	1	1	6.83	72	98	0.73		78	0	1	21.8023	7	2.13	17.2	8.6	5.5	43.5	13.6	4.7	304.6	65.6	147.54	3	2.1	0.79	3.67	2.34	0.99	2	6.04	3.24	20	200	1.99	1.62814	0.37	0.4	0.04	161	321	2.15176	1.70475	-0.235722	-0.0100503	1.7984	1.17557	0.487439	0.741937
161.00	0	1	1	0.75	22	25.5	0.86	95	47	1	0	15.1985	7.1	5.16	11.8	92.2	257	42.8	7.3	2.6	167.2	27.7	119.6	5	6.2	0.43	3.79	1.61	1.93	1	7.79	4.44	30	400	2.77	1.60289	0.36	0.18	0.04	129	348	4.52396	5.54908	-0.84397	0.65752	2.05284	1.49065	0.471807	1.82455
162.00	0	1	1	1.92	63	68	0.93	83	52	1	0	14.5874	8.2	3.02	11.4	8.4	41	40.7	11.8	3.2	190.5	34	114.13	1.9	2.8	0.63	5	2.64	1.98	1	6.93	2.64	10	100	3.08	0.857143	0.28	0.85	0.08	134	280	2.12823	3.71357	-0.462035	0.683097	1.93586	0.970779	-0.154151	1.02962
163.00	0	1	1	8.58	70	78	0.9	121	83	0	0	20.2395	11	15.6	21.1	5.5	5.5	46.2	16	4	280.3	37.9	158.89	2.3	4.1	1.25	4.62	3.12	1.17	2	6.26	3.24	20	200	2.56	1.26562	0.34	0.08	0.04	145	182	1.70475	1.70475	0.223144	0.157004	1.83418	1.17557	0.235566	1.41099
164.00	0	1	1	5.83	68	86	0.79	122	75	1	1	18.6453	11.7	15.69	26.8	5.5	10.9	41.7	10.8	3.5	385.1	46.9	170.47	6.4	6.9	0.87	4.66	2.56	1.64	1	6.12	3.18	20	200	2.51	1.26693	0.34	0.04	0.05	165	392	1.70475	2.38876	-0.139262	0.494696	1.81156	1.15688	0.236598	1.93152
165.00	0	1	1	17	84	96	0.88	151	94	0	1	23.1882	6.9	11.48		5.5	5.5	36.5	10.7	4	385.1	55.4	154.08	12.5	8	1.64	4.45	1.84	2.29	1	5.07	2.96	20	200	1.54	1.92208	0.4	0.16	0.01	115	209	1.70475	1.70475	0.494696	0.828552	1.62334	1.08519	0.653407	2.07944
166.00	0	1	1	0.42	65	74	0.88	112	66	0	0	19.487	8.8	6.81	20.74	62.4	360.5	33.9	14.4	5.2	220.6	53	124.77	7.2	6.4	0.64	3.55	1.9	1.31	1	4.52	2.33	10	100	1.99	1.17085	0.18	0.01	0.01	109	218	4.13357	5.88749	-0.446287	0.270027	1.50851	0.845868	0.157734	1.8563
167.00	0	1	1	1.42	68	81	0.84	98	66	1	0	19.4922	5.6	4.73	30.9	164.8	647.7	44	11.6	3.3	198.1	46	98.67	0.4	1.3	0.49	4.47	2.19	1.91	1	5.41	2.67	10	100	2.41	1.10788	0.2	0.1	0.03	131	136	5.10473	6.47343	-0.71335	0.647103	1.68825	0.982078	0.102452	0.262364
168.00	0	1	1	7.67	69	84	0.82	118	77	1	1	20.7031	7.9	13.81	21.6	5.5	5.5	43.7	23.9	8.2	168.1	53	123.37	19.8	9.4	0.78	3.1	1.71	1.05	2	6.22	4.67	30	400	1.1	4.24545	0.36	0.07	0.02	136	165	1.70475	1.70475	-0.248461	0.0487902	1.82777	1.54116	1.44585	2.24071
169.00	0	1	1	0.25	76	88	0.86	116	68	0	1	19.487	10.7	5.65	10.99	4.7	8.6	33.9	14.4	5.2	220.6	57.1	94.78	3.9	4.8	1.07	4.28	2.3	1.56	1	3.78	2.24	10	100	1.33	1.68421	0.12	0.07	0.02	116	95	1.54756	2.15176	0.0676586	0.444686	1.32972	0.806476	0.521297	1.56862
170.00	0	1	1	11.75	69	80	0.86	126	68	1	0	21.4844	8.1	9.43	16.7	5.5	5.5	46.7	12.6	4.5	249.7	42.4	169.52	4.4	2.8	0.46	3.93	1.94	1.63	1	6.2	3.64	20	300	2.2	1.65455	0.26	0.08	0.02	136	187	1.70475	1.70475	-0.776529	0.48858	1.82455	1.29198	0.503526	1.02962
171.00	0	1	1	1.58	63	87	0.72	104	70	0	0	18.2917	11.6	13.2	6	46.5	41	44.6	13.8	4.2	251.8	44.3	185.23	0.1	0.3	1.66	4.6	2.67	1.41	1	5.46	3.37	20	300	1.77	1.90395	0.22	0.05	0.05	157	222	3.83945	3.71357	0.506818	0.34359	1.69745	1.21491	0.643933	-1.20397
172.00	0	1	1	6	74	87	0.85	102	58	0	0	19.9857	8.7	7.18	9.28	99.2	233.4	33.7	12.4	3.6	240.6	60.2	99.81	24.7	18.3	0.84	4.71	2.9	1.34	1	4.74	2.71	10	200	1.25	2.168	0.3	0.44	0.04	122	184	4.59714	5.45275	-0.174353	0.29267	1.55604	0.996949	0.773805	2.9069
173.00	0	1	1	2.42		100		68	98	1	0	14.88	14.5	16.85		6.2	8.1	44.2	12.1	3.8	262.6	22.5	146.09	3.2	6.2	0.39	4.02	1.92	1.8	1	5.28	2.37	10	100	2.47	0.959514	0.25	0.14	0.05	144	285	1.82455	2.09186	-0.941609	0.587787	1.66393	0.86289	-0.0413282	1.82455
174.00	0	1	1	21.67	76	97	0.78	108	71	0	1	22.8516	6.9	12.24	13.3	5.5	8.4	41.2	16	4.9	281.2	67.2	91.92	2.9	3.7	0.61	4.63	2.46	1.75	1	4.77	2.48	10	100	1.7	1.45882	0.27	0.29	0.03	124	162	1.70475	2.12823	-0.494296	0.559616	1.56235	0.908259	0.37763	1.30833
175.00	0	1	1	11.67	63	74	0.85	93	66	1	0	14.6728	13.5	17.27	9.1	5.5	5.5	40.7	11.8	2.8	295.2	31.5	168.11	13.2	12.8	1.56	6.11	3.63	1.97	2	6.27	2.72	10	200	3.1	0.877419	0.26	0.16	0.03	132	392	1.70475	1.70475	0.444686	0.678034	1.83578	1.00063	-0.13077	2.54945
176.00	0	1	1	1.58	66	71	0.93	104	52	1	0	16.3162	7.1	3.93	14.6	28.9	182.1	42	7	2.2	192.4	30.2	149.21	1.7	1.5	0.84	3.93	2.06	1.43	1	5.74	2.99	20	200	2.37	1.2616	0.22	0.11	0.05	129	287	3.36384	5.20456	-0.174353	0.357674	1.74746	1.09527	0.232383	0.405465
177.00	0	1	1	2.75	72	80	0.9	113	80	0	0	18.897	5.8	7.12	10.4	33.7	112.9	42.2	13.3	4.7	272.2	36.5	150.85	2.8	5.1	0.46	3.16	1.47	1.45	1	6.4	3.83	30	300	2.19	1.74886	0.17	0.17	0.04	108	160	3.5175	4.7265	-0.776529	0.371564	1.8563	1.34286	0.558963	1.62924
178.00	0	1	1	0.33	68	83	0.82	99	67	0	1	19.1758	11.5	6.77	7.71	27.8	34	36.3	8.8	3	224.3	46.5	142.31	8.8	9.2	0.59	4.27	2.72	1.28	2	4.74	2.72	10	200	1.4	1.94286	0.22	0.36	0.04	117	247	3.32504	3.52636	-0.527633	0.24686	1.55604	1.00063	0.66416	2.2192
179.00	0	1	1	0.08				112	93	0	1	18.1224	8.2	13.96	26.4	29.5	26.4	38	11	3.6	217.8	66.8	116.5	3.6	4.5	0.77	4.42	2.88	1.18	2	5.28	3.31	20	200	1.61	2.0559	0.26	0.08	0.02	140	182	3.38439	3.27336	-0.261365	0.165514	1.66393	1.19695	0.720714	1.50408
180.00	0	1	1	5	80	84	0.95	159	84	0	0	19.3066	15.8	7.37	13.34	5.5	5.5	34.3	8.3	3.4	196.2	38.4	95.35	7.79	13	0.79	3.96	2.24	1.3	1	7.71	4.53	30	400	2.76	1.6413	0.36	0.05	0.01	133	205	1.70475	1.70475	-0.235722	0.262364	2.04252	1.51072	0.495491	2.56495
181.00	0	1	1		77	89	0.87	120	73	1	1	21.2953	6.6	7.47	21.6	233.9	255.7	47.4	22.8	7	345.2	66.6	136.13	11.9	3.6	0.76	5.01	3.36	1.36	1	7.1	3.02	20	200	3.18	0.949686	0.31	0.54	0.05	165	256	5.45489	5.544	-0.274437	0.307485	1.96009	1.10526	-0.0516244	1.28093
182.00	0	1	1	5.42	58	71	0.82	103	63	1	1	14.1935	8.9	6.55	27.5	5.5	5.5	43.6	15.1	4.2	209.8	28.1	162.4	0.6	1.8	0.98	4.69	2.56	1.72	1	5.34	2.56	10	100	2.3	1.11304	0.35	0.11	0.02	142	257	1.70475	1.70475	-0.0202027	0.542324	1.67523	0.940007	0.107098	0.587787
183.00	0	1	1	13.75	73	85	0.86	103	56	0	0	21.6311	5.6	5.48	10.8			45.5	14.4	3.6	226.5	42.2	139.14	1.6	3.6	0.39	5.88	3.32	2.44	1	4.99	2.58	10	100	1.7	1.51765	0.23	0.45	0	121	192			-0.941609	0.891998	1.60744	0.947789	0.417161	1.28093
184.00	0	1	1	3.67	63	73	0.86	98	57	0	0	18.4721	6.7	3.9		14.5	16	41.6	8.1	2.5	263.7	34.7	147.2	8	4.3	0.55	3.35	1.73	1.33	1	6.09	3.38	20	300	2.09	1.61722	0.37	0.2	0.05	128	293	2.67415	2.77259	-0.597837	0.285179	1.80665	1.21788	0.480712	1.45862
185.00	0	1	1	15.17	72	88	0.82	116	69	0	0	21.4912	10.1	12.54	28.2			44.7	10.6	4.3	312	48	177.05	6	4.2	0.61	3.18	1.86	0.99	2	4.55	2.21	10	100	1.8	1.22778	0.3	0.22	0.02	145	343			-0.494296	-0.0100503	1.51513	0.792993	0.205206	1.43508
186.00	0	1	1	12	72	88	0.82	122	73	0	0	20.0796	5.9	5.68	7.81	71.9	161.3	39.4	14	4.4	276.5	54	135.21	1.76	1	0.58	4.44	2.34	1.74	1	4.45	2.89	20	200	1.14	2.53509	0.35	0.05	0.02	139	260	4.27528	5.08327	-0.544727	0.553885	1.4929	1.06126	0.930228	0
187.00	0	1	1	0.33	90	93	0.97	142	83	0	1	25.2385	9.1	11.06	19.18	17	29.9	38.5	10.6	2.8	204.9	66.6	128.12	1	0.6	1.87	4.46	3.03	0.88	2	8.21	4.83	30	400	2.65	1.82264	0.43	0.29	0.01	155	201	2.83321	3.39786	0.625938	-0.127833	2.10535	1.57485	0.600287	-0.510826
188.00	0	1	1	6.33	71	84.5	0.84	92	62	1	0	22.9534	6.3	5.23	24.1			42.8	20.4	6.4	239.8	41.9	139.85	25.3	7.9	0.37	4.37	2.16	2.03	1	6.69	4.44	30	400	1.73	2.56647	0.37	0.12	0.03	133	236			-0.994252	0.708036	1.90061	1.49065	0.942533	2.06686
189.00	0	1	1	5	83	95	0.87	131	84	0	1	20.7755	9.4	8.9	10.63	148.9	125.5	36.5	8	2.5	248.4	50.5	173.12	1	1.4	1.14	3.23	2.06	0.83	2	4.28	2.71	10	200	1.26	2.15079	0.25	0.04	0.02	130	167	5.00327	4.83231	0.131028	-0.18633	1.45395	0.996949	0.765837	0.336472
190.00	0	1	1	0.33	76	82	0.93	131	90	1	0	22.0604	8.4	11.67	6.38	5.5	5.5	39.2	20.7	6.7	182	54.2	80.53	2.52	2	0.56	4.56	2.39	1.83	1	6.23	3.5	20	300	2.31	1.51515	0.32	0.09	0.01	120	241	1.70475	1.70475	-0.579818	0.604316	1.82938	1.25276	0.415515	0.693147
191.00	0	1	1	12				204	111	0	0		7.8	16.46	17.35	5.5	5.5	25.2	7.6	1.8		43.9		2799.9	3200	0.67	5.21	2.78	1.91	1	6.99	5.37	30	400	1.25	4.296	0.28	0.07	0.02	91	176	1.70475	1.70475	-0.400478	0.647103	1.94448	1.68083	1.45768	8.07091
192.00	0	1	1	0.08	85	92	0.92	135	71	0	0	24.1009	11.3	5.34	9.57	94.8	220.4	37.1		3.6	382.8	66.1	148.6	12.46	10						3.43	1.94	10	100	1.24	1.56452	0.19	0.04	0.02	137	218	4.55177	5.39544			1.23256	0.662688	0.447577	2.30259
193.00	0	1	1	7	65	62	1.05	114	73	0	0	22.3371	7.7	9.24	6.04	8.8	5.5	33.7	4.4	1.3	228.4	68	98.45	5.6	4	0.89	3.53	2.32	0.86	2	6.06	4.44	30	400	1.37	3.24088	0.2	0.04	0.01	140	121	2.17475	1.70475	-0.116534	-0.150823	1.80171	1.49065	1.17584	1.38629
194.00	0	1	1	0.58	51	70	0.73	115	58	0	0	14.2099	6.1	3	16.9	83.5	553	45.1	8	2.2	287.6	44.6	116.16	7.5	5.9	0.73	5.93	3.94	1.53	2	5.26	2.84	10	200	1.84	1.54348	0.34	0.21	0.03	134	179	4.42485	6.31536	-0.314711	0.425268	1.66013	1.0438	0.434038	1.77495
195.00	0	1	1	4	56	78	0.72	118	83	0	1	20.033	10.5	15.19	23.8	5.5	5.5	44.7	33.2	8.9	246.2	28	176.9	3	6.8	1.34	4.59	2.87	1.28	2	6.64	3.69	20	300	2.57	1.4358	0.3	0.06	0.02	148	167	1.70475	1.70475	0.29267	0.24686	1.89311	1.30563	0.361721	1.91692
196.00	0	1	1		64	86	0.74	97	69	1	1	15.625	7.9	11.53	8.9	14.9	5.5	44.2	9.3	2.4	113.3	32.4	161.34	0.6	1.4	0.81	4.03	2.09	1.48	1	5.47	3.6	20	300	1.58	2.27848	0.18	0.08	0.03	132	165	2.70136	1.70475	-0.210721	0.392042	1.69928	1.28093	0.823509	0.336472
197.00	0	1	1	1	59	78	0.76	129	74	1	1	18.902	5.5	4.35	16.1	259.8	469.1	50.8	28	6.3	374.1	47.7	145.9	3.9	2.6	0.69	3.36	1.43	1.51	1	6.77	4.17	30	400	1.73	2.4104	0.4	0.43	0.04	164	181	5.55991	6.15082	-0.371064	0.41211	1.9125	1.42792	0.879795	0.955511
198.00	0	1	1	2.08	61	84	0.73	112	66	1	1	18.5859	3.9	5.98	7.5	192.6	483.7	47.9	28.9	10.9	245.1	54.3	139.83	5.3	3.8	1.01	3.31	1.69	1.25	2	5.17	2.62	10	100	2.16	1.21296	0.22	0.12	0.05	163	234	5.26062	6.18146	0.00995033	0.223144	1.64287	0.963174	0.193066	1.335
199.00	0	1	1	3.17	67	85	0.79	108	63	0	0	20.9781	6.1	5.05	30.3	297.8	1386.6	40.3	11.7	4.1	222	35.3	188.08	1.7	3.1	0.58	3.61	1.9	1.35	1	7.86	4.3	30	400	3.08	1.3961	0.34	0.11	0.03	131	307	5.69642	7.23461	-0.544727	0.300105	2.06179	1.45862	0.333685	1.1314
200.00	0	1	1	6.83	64	69	0.93	111	64	1	0	16.0443	7.4	3.18		31.5		46.6	35.6	14.6	248.9	44.4	120.32	0.8	1.2	0.56	2.69	1.35	1	2	8	4.4	30	400	3.19	1.37931	0.34	0.04	0.03	147	274	3.44999		-0.579818	0	2.07944	1.4816	0.321584	0.182322
201.00	0	1	1	4.08	54	60	0.9	89	53	1	0	13.432	8.1	6.58		5.5	5.5	40.8	11.6	4	205.9	27	115.15	2.4	4.1	0.68	3.82	2.19	1.32	1	6.79	3.61	20	300	2.47	1.46154	0.34	0.3	0.07	131	354	1.70475	1.70475	-0.385662	0.277632	1.91545	1.28371	0.37949	1.41099
202.00	0	1	1	4.92	52	57	0.91	98	36	1	0	14.2111	6.6	5.66		37.3	268.2	43.2	37.9	14.9	279.7	32.4	106.92	1.9	1.6	1.04	2.4	1.26	0.81	2	8.29	3.95	30	300	3.72	1.06183	0.38	0.19	0.05	123	355	3.61899	5.59173	0.0392207	-0.210721	2.11505	1.37372	0.0599919	0.470004
203.00	0	1	1	0.83	45	51	0.88	92	54	0	0	15.8025	7.2	13.07	22.9		20.2	44.2	7.9	2.5	198	12.2	150.83	0.5	3.1	0.53	3.43	1.52	1.49	1	5.77	1.62	10	100	3.76	0.430851	0.24	0.11	0.04	132	235		3.00568	-0.634878	0.398776	1.75267	0.482426	-0.841993	1.1314
204.00	0	1	1	3.75	60	85	0.71	125	68	1	0	17.5617	8	16		17.5	7.8	45.1	13.7		298.9	48.5	183.26	13.5	14.5	0.65	3.22	1.49	1.36	1	6.75	4.53	30	400	1.39	3.25899	0.43	0.38	0.02	154	332	2.8622	2.05412	-0.430783	0.307485	1.90954	1.51072	1.18142	2.67415
205.00	0	1	1	1.33	52	65	0.8	86	60	0	1	15.7988	5.9	10.02	28.8	35.6	59.2	43	10.6	3.3	201.1	31.6	115.72	25.2	40.1	0.65	3.7	1.54	1.74	1	4.88	2.45	10	100	2.18	1.12385	0.13	0.1	0.02	138	291	3.57235	4.08092	-0.430783	0.553885	1.58515	0.896088	0.116763	3.69138
206.00	0	1	1	1	84	98	0.86	130	80	0	1	23.8367	12.2	8.03	15.02	5.5	232.6	43.1	13.6	4.6	154.3	60.2	152.14	1.2	1	0.74	4.6	2.69	1.54	1	4.47	2.45	10	100	1.55	1.58065	0.42	0.04	0.01	130	151	1.70475	5.44932	-0.301105	0.431782	1.49739	0.896088	0.457833	0
207.00	0	1	1	2.25	65	81	0.8	130	111	1	0	19.1051	6.1	6.11	22	131.3	620.2	43	23.2	8.8	286.7	42.8	167.52	1.4	4	0.44	3.25	1.32	1.74	1	4.15	2.06	10	100	1.74	1.18391	0.21	0.11	0.03	138	340	4.87748	6.43004	-0.820981	0.553885	1.42311	0.722706	0.168821	1.38629
208.00	0	1	1	19				166	96	0	0	20.7685	6	7.75	6.16	835.1	763.8	34.8	6.8	2.4	378	128	57.24	2785.9	3562.6						5.93	3.97	30	300	1.68	2.3631	0.21	0.06	0.01	111	270	6.72755	6.63831			1.78002	1.37877	0.859972	8.17825
209.00	0	1	1	10.17	68	83	0.82	117	84	1	0	21.2604	12.3	14.22	18.8	5.5	5.5	35.6	6.4	1.1	295.7	44.8	129.35	1.3	2.3	3.19	9.22	7.03	1.6	2	6.62	3.81	30	300	2.49	1.53012	0.22	0.07	0.03	133	296	1.70475	1.70475	1.16002	0.470004	1.8901	1.33763	0.425346	0.832909
210.00	0	1	1	0.17	74	92	0.8	139	84	0	0	19.6421	11.7	3.37	12.37	88	193	42.4	20.7	6.7	286.5	73.5	112.76	2.3	3.1	0.88	4.05	2.32	1.28	2	4.81	3.44	20	300	1.18	2.91525	0.16	0.02	0.01	141	183	4.47734	5.26269	-0.127833	0.24686	1.5707	1.23547	1.06996	1.1314
211.00	0	1	1	0.67	48	54	0.89	88	41	0	0	14.7448	5.9	3.76	10.1	51.8	465.1	39	13.7	5.1	196.4	29.4	108.5	0.6	1.9	0.6	3.55	1.94	1.2	2	4.69	2.83	10	200	1.39	2.03597	0.27	0.17	0.03	119	502	3.94739	6.14225	-0.510826	0.182322	1.54543	1.04028	0.710973	0.641854
212.00	0	1	1	0.83	51	61	0.84	81	45	0	0	15.6564	6.3	8.91	9.06	121.2	113.8	44.7	7.7	2.3	231.1	24.6	124.15	141.9	115.5	0.5	4.39	2.28	1.79	1	5.28	2.51	10	100	2.33	1.07725	0.19	0.21	0.04	131	240	4.79744	4.73444	-0.693147	0.582216	1.66393	0.920283	0.0744145	4.74927
213.00	0	1	1	0.83	73	84	0.87	134	72	1	0	23.0177	8.1	9.84	21.6	5.5	5.5	39.6	15.7	3.9	257.5	59.4	83.59	15.4	9.1	0.48	4.93	2.73	1.84	1	4.84	2.93	20	200	1.51	1.9404	0.27	0.11	0.02	134	133	1.70475	1.70475	-0.733969	0.609766	1.57691	1.075	0.662893	2.20827
214.00	0	1	1	16	79	99	0.8	170	86	1	0	22.9218	7.3	11.28	18.31	5.5	19.4	31.3	6.4	1.9	413.4	96.4	47.18	872.9	1852	1.18	4.96	3.11	1.57	1	6.23	4.61	30	400	1.31	3.51908	0.19	0.11	0.01	97	137	1.70475	2.96527	0.165514	0.451076	1.82938	1.52823	1.2582	7.52402
215.00	0	1	1	8.17				116	76	0	1	31.0875	10		32.4	167.8	359.7	39.5	8.5	2.4	209.1	56	209.47	4.1	25	0.91	4.59	3.16	0.93	2	5.38	3.8	30	300	1.22	3.11475	0.2	0.15	0.01	144	275	5.12277	5.88527	-0.0943107	-0.0725707	1.68269	1.335	1.13615	3.21888
216.00	0	1	1	1.08	73	90	0.81	112	78	1	0	20.5693	9.5	4.93	13	38	174.5	40.9	8.7	2.3	273.3	40.4	181.15	3.3	4.1	0.49	4.15	2.2	1.69	1	7.4	3.51	20	300	3.37	1.04154	0.39	0.12	0.01	129	281	3.63759	5.16192	-0.71335	0.524729	2.00148	1.25562	0.0407033	1.41099
217.00	0	1	1	5	68	86	0.79	127	77	0	0	18.9529	9.1			17.9	19.7	40.4	6.1	2.4	223.8	23	233.23	1.8	3.7	1.49	4	2.19	1.39	1	7.85	4.14	30	400	3.2	1.29375	0.44	0.05	0.02	112	368	2.8848	2.98062	0.398776	0.329304	2.06051	1.4207	0.257545	1.30833
218.00	0	1	1	2.67	55	69	0.8	94	62	0	0	14.0682	11.5	16.24	15.6	123.3	166.3	43	18.5	4.8	198.5	37.6	109.89	1.3	3.1	1.57	5.53	3.24	1.81	1	6.84	2.68	10	200	3.8	0.705263	0.27	0.07	0.02	137	295	4.81462	5.11379	0.451076	0.593327	1.92279	0.985817	-0.349184	1.1314
219.00	0	1	1	3.25	66	85	0.78	129	80	0	0	18.328	7.3	5.71	11.4	156.3	506.1	43.4	8.7	3.2	164.6	33	192.01	3.1	4.5	0.7	4.03	2.6	1.07	2	6.26	3.57	20	300	2.25	1.58667	0.31	0.1	0.03	127	271	5.05178	6.22673	-0.356675	0.0676586	1.83418	1.27257	0.461635	1.50408
220.00	0	1	1	2.75	53	60	0.88	98	62	0	0		7.1	8.13	15.6	28	49.7					22.3		4.8	6	2.88	4.31	2.36	1.33	2	5.85	2.77	10	200	2.49	1.11245	0.18	0.38	0.03	119	287	3.3322	3.906	1.05779	0.285179	1.76644	1.01885	0.106565	1.79176
221.00	0	1	1	8	69	80	0.86	113	60	1	1	18.4672	7.6	17.81	17.1	16.6	5.5	45.2	10.2	3.9	295.8	45.7	178.77	2.6	3.4	0.49	3.7	1.75	1.58	1	6.76	3.73	20	300	2.47	1.51012	0.38	0.11	0.07	146	274	2.8094	1.70475	-0.71335	0.457425	1.91102	1.31641	0.41219	1.22378
222.00	0	1	1	3.42	54	67	0.81	102	56	1	0	17.344	6.6	10.86	10.8	51.9	77	43.9	13.2	3.5	199.3	25.2	148.41	1.9	2	0.83	5.38	2.88	2.08	1	5.23	1.97	10	100	2.83	0.696113	0.24	0.16	0.03	134	282	3.94932	4.34381	-0.18633	0.732368	1.65441	0.678034	-0.362243	0.693147
223.00	0	1	1	2.83	79	93	0.85	130	78	1	0	25.7812	8.7	11.75	26.9	184.6	412	40.8	8.8	2.8	339.9	56.2	179.12	1.1	1.5	1.09	4.81	3.23	1.18	2	8.22	5.23	30	400	2.47	2.11741	0.38	0.09	0.05	158	278	5.21819	6.02102	0.0861777	0.165514	2.10657	1.65441	0.750193	0.405465
224.00	0	1	1	32	71	85	0.84	143	92	1	0	19.219	5.5	4.29	7.96	5.5	5.5	39.9	21.4	7.6	199.6	74.1	76.52	11	14.3	0.38	3.47	1.78	1.55	1	6.16	4.57	30	400	1.15	3.97391	0.24	0.17	0.03	135	223	1.70475	1.70475	-0.967584	0.438255	1.81808	1.51951	1.37975	2.66026
225.00	0	1	1	4	62	86	0.72	118	75	1	0	17.7154	6.6	16.09		10.7	22.9	44.1	9.4	3.1	210.8	65.1	69.86	3.3	1.8	0.5	5.95	3.09	2.56	1	4.66	3.14	20	200	1.29	2.43411	0.17	0.05	0.01	132	189	2.37024	3.13114	-0.693147	0.940007	1.53902	1.14422	0.889581	0.587787
226.00	0	1	1	0.33	75	95	0.79	110	64	1	1	22.9854	5.5	3.37	31.6	83.7	507.9	47.9	16.4	4.9	366.8	62.6	141.63	2.9	3.2	1.23	4.55	2.71	1.3	1	4.3	2.44	10	100	1.4	1.74286	0.26	0.12	0.08	156	251	4.42724	6.23028	0.207014	0.262364	1.45862	0.891998	0.555526	1.16315
227.00	0	1	1		71	84	0.85	107	74	1	1	19.2	8.4	16.69	12.4	85	121	46.8	8.5	3	239.5	64.5	124.46	5	6.1	2	3.57	2.24	0.8	2	7.14	3.18	20	200	3.17	1.00315	0.44	0.31	0.04	159	306	4.44265	4.79579	0.693147	-0.223144	1.96571	1.15688	0.00314961	1.80829
228.00	0	1	1	4	54	63	0.86	101	67	0	1	15.5331	6.9	8.2	24.2	5.5		43.1	6.5	2.2	177.2	25	131.69	1.9	6.8	0.66	3.72	2.13	1.2	2	5.42	2.88	20	200	2.25	1.28	0.19	0.07	0.03	131	296	1.70475		-0.415515	0.182322	1.6901	1.05779	0.24686	1.91692
229.00	0	2	2	0.5	78	93	0.84	125	85	0	0	20.1381	9.6	4.03	8.66	104	257.2				282	50.6	101.38	213.6	309.6	0.92	3.41	1.9	1.01	2	4.62	2.58	10		1.8	1.43333	0.19	0.05	0	124	181	4.64439	5.54985	-0.0833816	0.00995033	1.53039	0.947789	0.360003	5.73528
230.00	0	2	2	14	88	98	0.9	174	102	1	1	23.1415	8.7	6.44	15.57	459.5	920.2	36	4.7	1.6	512.3	92.1	83.27	1040.34	1515	2.95	3.37	2.07	0.78	2	9.25	5.85	30		2.85	2.05263	0.36	0.17	0.02	114	171	6.13014	6.82459	1.08181	-0.248461	2.22462	1.76644	0.719123	7.32317
231.00	0	2	2	7	75	93	0.81	129	82	1	0	20.9697	5.6	6.79	8.5	11.2	13.9	35.5	12.3	4.1	156	44.7	124	27.9	28.2	0.69	3.53	1.33	1.71	1	6.15	4.04	20		1.69	2.39053	0.26	0.15	0.01	113	274	2.41591	2.63189	-0.371064	0.536493	1.81645	1.39624	0.871516	3.33932
232.00	0	2	2	7	90	99	0.91	125	79	0	0	24.4603	8.3	7.84	14.64	193.9	329.5	37.5	12.6	4.1	249.8	53.2	179.18	4.62	3	0.64	4.25	2.68	1.29	2	8.22	5.03	30		2.47	2.03644	0.48	0.22	0.02	142	235	5.26734	5.79758	-0.446287	0.254642	2.10657	1.61542	0.711202	1.09861
233.00	0	2	2	8	78	91	0.86	141	83	0	1	22.6652	8.2	5.04	14.84	5.5	5.5	36.2	16.7	5.3	250.2	71.1	85.25	3.2	2	1.76	3.55	1.8	1.37	2	6.33	3.64	20		2.22	1.63964	0.35	0.1	0.02	142	239	1.70475	1.70475	0.565314	0.314811	1.8453	1.29198	0.494476	0.693147
234.00	0	2	2	8	68	90	0.76	116	72	0	0	21.0105	6.2	5.99	4.99	5.5	5.5	43.1	11.5	3.7	180.7	52.7	111.98	8.3	6.9	0.49	4.52	2.08	1.96	1	6.06	4.01	20		1.67	2.4012	0.3	0.06	0.02	113	182	1.70475	1.70475	-0.71335	0.672944	1.80171	1.38879	0.875968	1.93152
235.00	0	2	2	4	82	89	0.92	109	64	0	0	19.639	9.1	13.08	10.34	105	110.3	35.8	7.6	2.9	171.7	57.2	116.19	8.8	12.5	1.08	3.66	2.32	0.86	2	4.97	3.93	20		0.83	4.73494	0.17	0.03	0.01	130	269	4.65396	4.7032	0.076961	-0.150823	1.60342	1.36864	1.55497	2.52573
237.00	0	2	2	1	87	97	0.9	118	74	0	1	22.5013		4.16	14.46	37.9	343.8	39.9	13.7	4.7	190.1	65.8	118.56	5.4	2.5						4.7	3.03	10		1.4	2.16429	0.19	0.06	0.02	131	186	3.63495	5.84006			1.54756	1.10856	0.77209	0.916291
238.00	0	2	2	5	92	98	0.94	109	73	0	1	26.7109	10.6	6.79	10.88	8.8	9.5	38.2	8.5	3	325.7	57.3	135.43	4.6	3.7	0.71	4.33	2.81	1.17	2	9.11	6.11	30		2.42	2.52479	0.4	0.16	0.02	166	282	2.17475	2.25129	-0.34249	0.157004	2.20937	1.80993	0.926159	1.30833
239.00	0	2	2	6	89	98	0.91	117	62	1	0	24.3432	8.5	6.77	19.23	67	243.1	35.7	12.6	4.6	174.2	52.4	110.79	0.8	0.8	0.6	3.15	1.19	1.65	1	5.3	3.58	20		1.36	2.63235	0.28	0.05	0.03	119	178	4.20469	5.49347	-0.510826	0.500775	1.66771	1.27536	0.967878	-0.223144
240.00	0	2	2	2	76	83	0.92	114	81	0	0	18.0802	14.9	21.39	25.34	124.6	233	30.6	9.5	4.4	213.4	40.9	121.47	3.2	3.9	0.65	3.01	1.43	1.24	2	6.27	3.54	20		2.41	1.46888	0.25	0.06	0.01	134	323	4.82511	5.45104	-0.430783	0.215111	1.83578	1.26413	0.3845	1.36098
241.00	0	2	2	3	75	90	0.83	108	70	0	1	18.2868	7.8	11.27	10.08	158.4	138.2	40.5	10.5	3.4	239.1	44.4	117.27	6	5.5	1.15	4.96	2.87	1.65	1	4.82	3.09	10		1.34	2.30597	0.2	0.15	0.04	131	219	5.06512	4.9287	0.139762	0.500775	1.57277	1.12817	0.835501	1.70475
242.00	0	2	2	2	77	88	0.88	94	62	0	0	20.3074	7.2	5.04	10.68	98.9	283.9	38.4	11.7	3.4	297.3	48.2	133.21	24.3	14.8	0.96	5.04	3.42	1.12	2	8.24	5.28	30		2.29	2.30568	0.34	0.3	0.03	132	311	4.59411	5.64862	-0.040822	0.113329	2.109	1.66393	0.835374	2.69463
243.00	0	2	2	4	80	87	0.92	135	89	0	0	23.02	8.8	4.62	5.63	23.8	24.1	40.4	10.2	3.2	215.3	70.5	78.63	2.1	2.5	1.07	4.32	2.57	1.24	2	4.97	2.65	10		1.87	1.41711	0.37	0.05	0.03	133	138	3.16969	3.18221	0.0676586	0.215111	1.60342	0.97456	0.348621	0.916291
244.00	0	2	2	12	78	80	0.98	122	75	0	0	19.5919	6.3	6.99	6.29	373.7	936.6	36.9	7.6	2.4	213.2	39.3	116.91	4.8	6.3	0.84	3.66	1.82	1.38	1	4.27	2.91	10		1.08	2.69444	0.19	0.08	0.2	141	203	5.92345	6.84226	-0.174353	0.322083	1.45161	1.06815	0.991192	1.84055
245.00	0	2	2	2	67	80	0.84	91	75	0	0	18.8876	11.6	5.34	12.84	71.1	208.8	40.9	21.7	8.4	186.3	61.4	83.45	7.74	11	0.85	3.25	1.65	1.26	2	3.51	2.23	10		0.99	2.25253	0.19	0.1	0	133	149	4.26409	5.34138	-0.162519	0.231112	1.25562	0.802002	0.812052	2.3979
246.00	0	2	2	21	84	88	0.95	112	60	0	0	22.1319		14.73	16.1	155.1	125.5	35.6	14.3	4.1	284	68.8	54.14	15.6	17						4.92	3.34	20		1.37	2.43796	0.15	0.04	0.02	108	204	5.04407	4.83231			1.59331	1.20597	0.89116	2.83321
247.00	0	2	2	0.67	62	77	0.81	121	94	0	0	18.0338	6.9	5.91	6.51	85.6	91.3	37	12.4	4.7	182.5	48.1	105.01	1.8	2.6						8.96	4.49	30		3.64	1.23352	0.45	0.34	0.04	117	295	4.44969	4.51415			2.19277	1.50185	0.209869	0.955511
248.00	0	2	2	6	74	90	0.82	138	91	1	1	20.8897	8.3	4.04	10.48	16.6	44.9	38.4	7.4	3	242.5	64.2	125.51	19	25.6	0.98	3.03	1.4	1.22	2	5.86	3.64	20		1.8	2.02222	0.31	0.08	0.03	146	209	2.8094	3.80444	-0.0202027	0.198851	1.76815	1.29198	0.704197	3.24259
249.00	0	2	2	6	82	92	0.89	115	87	0	0	19.4581	6	4.41	10.56	359.4	974.5	38.6	7.2	2.5	369	97.4	64.34	9.7	7.2	0.68	3.2	1.86	0.98	2	5.72	3.75	20		1.69	2.21893	0.19	0.05	0.04	131	207	5.88444	6.88192	-0.385662	-0.0202027	1.74397	1.32176	0.797027	1.97408
250.00	0	2	2	18	76	88	0.86	123	70	0	1	20.4401	8.4	9.86	9.13	5.5	5.5	37.8	7.4	2.3	256	83.6	48.2	25.4	40.1	1.55	5.57	3.54	1.35	2	7.31	5.62	30		1.15	4.88696	0.26	0.24	0.04	127	97	1.70475	1.70475	0.438255	0.300105	1.98924	1.72633	1.58657	3.69138
251.00	0	2	2	11	86	93	0.92	163	93	1	0	22.5896	6.6	5.46	13.2	208.4	646.6	36.2	7.3	2.5	277.9	65.6	90.96	19.04	34	0.47	2.9	1.28	1.34	1	6.81	4.48	30		1.81	2.47514	0.44	0.07	0.01	134	220	5.33946	6.47173	-0.755023	0.29267	1.91839	1.49962	0.906296	3.52636
252.00	0	2	2	10	105	120	0.88	140	82	0	0	31.3695	13.7			414.8	576.2	33.1	4.9	1.8	270.8	31.5	229.41	141.5	90.2	2.08	4.85	3.6	0.87	2	6.64	4.18	20		2.01	2.0796	0.24	0.21	0	109	250	6.0278	6.35645	0.732368	-0.139262	1.89311	1.43031	0.732177	4.50203
254.00	0	2	2	2	64	76	0.84	117	76	0	0	16.9593	15.4	8.23	19.21	101.4	226.2	37.6	11.3	3.4	151.9	36.8	100.38	21	20	0.34	4.41	2.48	1.73	1	6.02	2.85	10		2.76	1.03261	0.31	0.07	0.03	125	278	4.61907	5.42142	-1.07881	0.548121	1.79509	1.04732	0.0320883	2.99573
255.00	0	2	2	0.5	70	84	0.83	118	78	0	0	19.4797	10.6	4.6	11.99	46.7	175.9	37.2	7.3	1.9	143	31.6	148.65	3.6	4.9	0.6	5.44	3.48	1.62	2	4.76	3.21	10		1.34	2.39552	0.16	0.03	0.02	84	278	3.84374	5.16992	-0.510826	0.482426	1.56025	1.16627	0.873601	1.58924
256.00	0	2	2	3	78	86	0.91	119	73	0	0	21.988	6	3.15	4.23	45	213.1	34.4	10.8	4.1	286.1	53	124.28	30	14	0.85	4	2.6	1.02	2	7.58	4.75	30		1.77	2.68362	0.33	0.62	0.11	155	166	3.80666	5.36176	-0.162519	0.0198026	2.02551	1.55814	0.987165	2.63906
258.00	0	2	2	1	93	93	1	125	88	0	1	23.1363	10.8		18.66	66.5	135.2	35.4	8.2	2.5	250.1	67.5	109.47	7.2	6	0.95	3.95	2.41	1.29	2	5.21	3.33	10		1.43	2.32867	0.35	0.08	0.02	139	226	4.1972	4.90676	-0.0512933	0.254642	1.65058	1.20297	0.845298	1.79176
259.00	0	2	2	4	81	82.5	0.98	107	74	0	0	21.25	13.6		12.58	169.1	201.5	31.2	12.3	2.9	210.6	64.1	97.08	15.6	11.7	3.37	4.74	3.43	0.64	2	5.67	3.64	20		1.76	2.06818	0.21	0.03	0.03	126	196	5.13049	5.30579	1.21491	-0.446287	1.73519	1.29198	0.72667	2.45959
260.00	0	2	2	30	87	88	0.99	136	78	0	0	22.4941	7.6	7.23	16.62	333.2	912.8	36.9	9.2	3.1	396.3	89.1	52.62	2.64	3	0.97	3.7	2.23	1.22	2	6.82	4.82	30		1.31	3.67939	0.36	0.31	0.02	134	228	5.80874	6.81652	-0.0304592	0.198851	1.91986	1.57277	1.30275	1.09861
261.00	0	2	2	18	95	98	0.96	145	92	1	0	26.5643	11.4	10.91	9.51	150	249.3	37.8	8.2	2	298.2	43.4	122.93	231.5	326.1	1.3	4.72	3.16	1.18	2	7.67	5.08	30		2.11	2.40758	0.37	0.07	0.04	145	227	5.01064	5.51866	0.262364	0.165514	2.03732	1.62531	0.878623	5.7872
262.00	0	2	2	8	96	98	0.98	175	114	1	1	25.8525	8.6	8.53	13.93	274.3	793.4	42.5	14.2	4.8	315	52	155.2	110.55	67	1.31	3.72	2.43	0.95	2	9.69	5.03	30		3.99	1.26065	0.47	0.28	0.03	130	154	5.61422	6.67633	0.270027	-0.0512933	2.27109	1.61542	0.231629	4.20469
263.00	0	2	2	0.33	86	93	0.92	156	85	1	0	24.3913	9.7	13.34	19.65	555.6	1361.1	34.9	12.8	4.3	257.1	53.5	79.02	8.2	24.2	1.55	5.2	3.63	1.25	2	8.55	6.19	30		1.86	3.32796	0.35	0.1	0.05	125	172	6.32005	7.21605	0.438255	0.223144	2.14593	1.82294	1.20236	3.18635
264.00	0	2	2	13	84	91	0.92	105	73	0	0	22.9895	7.5	4.15	10.62	5.5	5.5	26.7	7.8	3.1	420.4	183.7	38.44	3058.8	2590.3						5.87	4.02	20		1.48	2.71622	0.3	0.05	0.02	97	130	1.70475	1.70475			1.76985	1.39128	0.99924	7.85953
265.00	0	2	2	3	86	91	0.95	128	80	0	1	22.3437	11.8	5.73	15.3	46.1	206.3	35.4	8.8	2.5	225.3	67.1	84.14	34.8	115	0.77	4.26	2.26	1.46	1	5.69	2.68	10		2.52	1.06349	0.34	0.12	0.03	113	219	3.83081	5.32933	-0.261365	0.378436	1.73871	0.985817	0.0615579	4.74493
266.00	0	2	2	7	81	93	0.87	149	79	1	0	21.2312	9.2	4.32	19.73	37.1	186.1	36.4	5.7	2.3	282.1	72.3	58.65	203	343.4	0.91	3.35	1.94	0.94	2	6.07	3.49	20		2.14	1.63084	0.29	0.13	0.02	115	245	3.61362	5.22628	-0.0943107	-0.0618754	1.80336	1.2499	0.489096	5.8389
267.00	0	2	2	3	74	92	0.8	106	74	0	0	19.0573	9.9	6.37	14.01	46.9	175.9	35.8	10.1	3.2	255.1	63.5	93.36	8.5	10.4	1.3	4.43	2.88	1	2	4.54	3.03	10		1.18	2.5678	0.2	0.1	0.03	128	155	3.84802	5.16992	0.262364	0	1.51293	1.10856	0.943048	2.34181
268.00	0	2	2	10	67	87	0.77	112	71	0	0	19.8655	9.7	6.03	8.04	74.5	180.8	40.1	10.2	2.8	274.3	83	46.42	8.8	13	1.5	6.1	4.16	1.61	2	5.29	3.26	10		1.63	2	0.32	0.07	0.01	137	124	4.3108	5.19739	0.405465	0.476234	1.66582	1.18173	0.693147	2.56495
269.00	0	2	2	4	80	88	0.91	113	69	0	0	20.3475	9.2	6.32	23.5	5.5	5.5	37.4	11.7	4.1	246.4	61	93.68	7.99	5	0.89	4.27	2.62	1.43	1	7.09	4.7	30		1.7	2.76471	0.21	0.45	0.03	132	196	1.70475	1.70475	-0.116534	0.357674	1.95869	1.54756	1.01693	1.60944
270.00	0	2	2	4	87	92	0.95	116	77	0	1	21.0728	12.2	9.5	13.18	183.5	292.9	43.3	22.9	7.5	273.3	46.9	153.94	13.56	14	1.52	4.42	2.69	1.39	1	4.08	2.72	10		1.17	2.32479	0.14	0.04	0.01	144	145	5.21221	5.67983	0.41871	0.329304	1.4061	1.00063	0.843628	2.63906
271.00	0	2	2	8	84	91	0.92	113	81	1	0	23.577	7.4	8.98	10.87	50.9	93.4	35	24.2	6.8	219.6	50.2	140.85	131.7	173	1.33	4.39	2.22	1.81	1	4.99	2.68	10		1.75	1.53143	0.31	0.24	0.01	128	269	3.92986	4.53689	0.285179	0.593327	1.60744	0.985817	0.426201	5.15329
272.00	0	2	2	20	84	93	0.9	162	97	0	1	21.5668	8.3	3.4	2.35	5.5	5.5	33.7	12.6	5.1	432.4	150.7	35.11	1074.7	1924.4	0.6	2.94	1.25	1.45	1	6.64	4.39	30		1.54	2.85065	0.51	0.18	0.02	111	131	1.70475	1.70475	-0.510826	0.371564	1.89311	1.47933	1.04755	7.56237
273.00	0	2	2	6	84	96	0.88	110	70	0	1	27.415	9.2	9.23	8.5	207.8	242.4	34	4	2.1	254.8	51.1	171.51	1	1.3	1.47	3.65	2.34	0.7	2	8.01	4.61	30		2.85	1.61754	0.31	0.2	0.04	136	224	5.33658	5.49059	0.385262	-0.356675	2.08069	1.52823	0.480909	0.262364
274.00	0	2	2	5	92	100	0.92	148	96	0	1	27.2612	6.7	4.64	16.96	15.9	38.1	39.7	10.2	4	234.7	67.8	168.73	17	7.1	0.7	4.18	2.28	1.46	1	6.97	4.39	30		2.11	2.08057	0.38	0.07	0.02	150	219	2.76632	3.64021	-0.356675	0.378436	1.94162	1.47933	0.732641	1.96009
275.00	0	2	2	10	77	86	0.9	149	78	0	0	18.0427	6.6	5.89	8.3	148.4	319.4	37.1	9.1	2.4	195.3	60.6	94.26	6	8.1	0.43	3.99	2.35	1.35	1	6.18	4.16	20		1.53	2.71895	0.37	0.09	0.03	111	153	4.99991	5.76644	-0.84397	0.300105	1.82132	1.42552	1.00025	2.09186
276.00	0	2	2	2	78	89	0.88	142	81	0	0	22.239	8.9	18.93	35.56	117.6	187.7	35	10.1	3.5	258.9	64.8	65.1	8.06	13	0.47	5.68	2.19	3.28	1	4.7	3.25	10		1.13	2.87611	0.3	0.01	0.01	131	149	4.76729	5.23484	-0.755023	1.18784	1.54756	1.17865	1.05644	2.56495
277.00	0	2	2	1	80	84	0.95	99	62	0	0	19.2042	8.8	5.23	17.13	113.5	191.3	38.2	14.3	5.3	266.5	89.4	68.72	2.6	3	0.6	3.89	2.39	1.11	2	4.53	2.86	10		1.31	2.18321	0.17	0.17	0.02	108	190	4.7318	5.25384	-0.510826	0.10436	1.51072	1.05082	0.780794	1.09861
278.00	0	2	2	23	80	94	0.85	148	55	1	0	21.8146	7.4	6.74	8.73	191.4	297	34	6.7	1.8	325.8	94.5	35.83	27.5	39.4	0.94	3.67	1.81	1.37	1	6.45	3.33	10		2.84	1.17254	0.22	0.04	0.02	113	115	5.25437	5.69373	-0.0618754	0.314811	1.86408	1.20297	0.159168	3.67377
279.00	0	2	2	6	78	89	0.88	150	92	0	0	21.1415	9.6	8	14.84	261.7	657.7	41.8	18.4	5.7	237.8	57.3	68.97	9.69	16	1.3	4.06	2.49	1.14	2	6.18	3.94	20		1.74	2.26437	0.31	0.17	0.02	129	215	5.5672	6.48875	0.262364	0.131028	1.82132	1.37118	0.817296	2.77259
280.00	0	2	2	18	62	82	0.76	110	76	0	1	18.3263	10	12.66	16.2	21.4	38.7	31.4		2	332.4	96.4	59.92	1227.98	1680	1.54	5.72	4.07	1.22	2	8.27	5.7	30		1.94	2.93814	0.42	0.18	0.03	126	252	3.06339	3.65584	0.431782	0.198851	2.11263	1.74047	1.07778	7.42655
281.00	0	2	2	10	82	92	0.89	132	77	1	0	21.7534	14.4			201.3	218.5	30.5	8.5	2.4	251	63.8	54.46	265.9	362.6	1.54	4.09	2.23	1.46	1	7.53	6.03	30		1.12	5.38393	0.29	0.07	0.02	123	261	5.3048	5.38679	0.431782	0.378436	2.0189	1.79675	1.68342	5.8933
283.00	0	2	2	7	75	90	0.83	103	69	0	0	19.4771	8	5.92	9.51	19.1	28.7	34.2	10	3	185	53.5	84.42	1.3	1.7	0.53	4.09	2.18	1.55	1	7.58	5.18	30		2.01	2.57711	0.32	0.05	0.02	125	258	2.94969	3.3569	-0.634878	0.438255	2.02551	1.64481	0.94667	0.530628
284.00	0	2	2	5	68	92	0.94	99	71	0	1	20.1951	9.5	8.84	8.44	117.1	115	39	10.4	3.2	289.5	54.3	114.05	6.4	5.7	1.11	4.1	2.35	1.33	1	5.15	3.33	20		1.33	2.50376	0.39	0.08	0.02	134	180	4.76303	4.74493	0.10436	0.285179	1.639	1.20297	0.917793	1.74047
286.00	0	2	2	2				114	78	0	0	21.3281	9.5	13.82	30.09	43.2	104.4		14.6		275.5	71.4	81.83	11.55	2	1.36	4.66	2.55	1.68	1	6.95	4.35	20		2	2.175	0.47	0.12	0.01	144	70	3.76584	4.64823	0.307485	0.518794	1.93874	1.47018	0.777029	0.693147
288.00	0	2	2	15	70	86	0.81	114	70	0	0	19.7266	7.6	19.26	11.74	13.7	5.5	39.3	15.1	4.9	177.6	50.6	101.21	1.8	1.4	0.5	4.27	2.34	1.59	1	5.33	3.42	20		1.65	2.07273	0.16	0.08	0.02	121	146	2.6174	1.70475	-0.693147	0.463734	1.67335	1.22964	0.728865	0.336472
289.00	0	2	2	11	86	90	0.96	100	71	0	1	21.5844	8.9	2.87	8.11	11.8	27	38.8	11.5	3.9	375.3	117.8	60.03	36.5	31	1.31	3.25	1.76	0.99	2	6.32	4.4	30		1.61	2.73292	0.31	0.1	0.05	128	254	2.4681	3.29584	0.270027	-0.0100503	1.84372	1.4816	1.00537	3.43399
290.00	0	2	2	7	69	87	0.79	136	89	1	0	17.5767	8.6	5.49	11	90	214.1	38.8	9.2	3.1	233.7	55.6	51.4	4	6.2	0.56	4.21	2.11	1.79	1	5.07	2.99	10		1.72	1.73837	0.26	0.09	0.01	124	182	4.49981	5.36644	-0.579818	0.582216	1.62334	1.09527	0.552949	1.82455
291.00	0	2	2	0.83	85	96	0.89	128	68	0	0	24.3867	10.3	6.12	13.73	141.8	389.3	39.5	19.1	6.5	205.9	48	163.59	4.8	6	0.89	4.15	2.65	1.12	2	7.67	4.68	30		2.05	2.28293	0.28	0.04	0.02	150	255	4.95442	5.96435	-0.116534	0.113329	2.03732	1.5433	0.825458	1.79176
292.00	0	2	2	11	81	84	0.96	130	77	0	0	23.9224	9.7	4.18	12.44	14.8	13.8	36.5	9.2	3.4	193.8	65.7	57.92	8.2	9.5	1.18	4.79	3.03	1.43	1	6.24	4.55	30		1.39	3.27338	0.24	0.05	0.01	127	223	2.69463	2.62467	0.165514	0.357674	1.83098	1.51513	1.18582	2.25129
293.00	0	2	2	0.11	92.5	96	0.96	131	86	0	1	25.2801	8.7	8.2	18.6	404.2	606.3	39.1	8.7	3.2	183.4	61.7	162.62	6.5	3	1.17	5.68	4.05	1.25	2	5.64	3.52	20		1.58	2.22785	0.31	0.2	0.03	142	176	6.00191	6.40737	0.157004	0.223144	1.72988	1.25846	0.801036	1.09861
294.00	0	2	2	6	76	88	0.86	125	76	0	0	17.9156	13.2	8.95	10.65	82.1	105.6	34.6	12	3.1	376.8	75.5	61.26	218	167	1.85	4.02	2.56	0.82	2	5.36	3.72	20		1.35	2.75556	0.2	0.04	0.05	127	193	4.40794	4.65966	0.615186	-0.198451	1.67896	1.31372	1.01362	5.11799
295.00	0	2	2	9	93	98	0.95	156	84	0	1	24.8176	6.2	5.67	6.73	370.7	477.6	40.9	22.6	6.5	342.2	66.5	106.89	5.8	4	1.16	4.32	2.07	1.66	1	6.42	4.29	20		1.63	2.6319	0.27	0.19	0.04	147	199	5.91539	6.16877	0.14842	0.506818	1.85942	1.45629	0.967707	1.38629
296.00	0	2	2	0.04	88	88	1	129	70	0	0	20.1348	12.9	7.14	15.6	79.7		31	14.6	5.5	259.4	42.6	98.61	5.7	5.8	1.15	3.86	1.95	1.38	1	4.21	2.75	10		1.23	2.23577	0.2	0.02	0.01	119	189	4.37827		0.139762	0.322083	1.43746	1.0116	0.804587	1.75786
297.00	0	2	2	7	69	87	0.79	156	104	0	0	21.901	10.6	10.22	23.68	229.5	431.6	38.4	15.6	5.1	215.2	39	120.73	3.8	4.9	0.93	4.17	2.34	1.41	1	6.23	3.58	20		2.15	1.66512	0.36	0.08	0.06	124	274	5.4359	6.0675	-0.0725707	0.34359	1.82938	1.27536	0.509895	1.58924
612.00	0	2	2	1				116	75	0	0	24.7409	7.5	5.25	9.59	322.4	1000.9	37.1	21	6.2	275.5	80.4	80.23	7	5.3	2.4	3.74	2.47	0.73	2	5.62	3.98			1.24	3.20968	0.29	0.08	0.03	137	267	5.77579	6.90865	0.875469	-0.314711	1.72633	1.38128	1.16617	1.66771
613.00	0	2	2	3	84	94	0.89	112	78	0	1	21.3578	9.5	16.4	20.6	87.2	115	35.8	8.1	2.5	259.1	58.3	115.83	8.2	7.8	1.05	4.32	2.49	1.27	2	4.82	3.48			0.91	3.82418	0.36	0.05	0.02	138	202	4.4682	4.74493	0.0487902	0.239017	1.57277	1.24703	1.34134	2.05412
614.00	0	2	2	6	88	95	0.93	124	77	0	1	21.1389	10.9	15.48	24.02	199.7	378.9				393.2	128.3	44.18	87.2	90.7						8.75	6.59			1.57	4.19745	0.44	0.11	0.04	151	196	5.29682	5.93727			2.16905	1.88555	1.43448	4.50756
615.00	0	2	2	0.17	74	86	0.86	102	63	0	1	18.6724	14.8			115.4	115.4	35.5	12.9	3.8	113.4	54.5	131.85	18.3	13.7	0.76	4.35	2.35	1.58	1	7.23	4.45			2.12	2.09906	0.43	0.19	0.04	139	208	4.7484	4.7484	-0.274437	0.457425	1.97824	1.4929	0.741488	2.6174
616.00	0	2	2	2	85.5	88.5	0.97	94	63	0	0	27.4656	8.2	5.37	5.78	123.2	155	39.3	10	3.8	195.9	49.6	134.31	1.3	1.4	0.9	3.72	2.17	1.13	2	4.27	2.42			1.45	1.66897	0.21	0.18	0.01	143	93	4.81381	5.04343	-0.105361	0.122218	1.45161	0.883768	0.512204	0.336472
617.00	0	2	2	0.5	65	82	0.79	123	77	0	0	15.8222	12	9.79	3.55	87.3	36	38.1	9	3.4	184.6	39.7	81.56	5.5	11.2	1.36	3.45	1.79	1.17	2	5.78	4.08			1.33	3.06767	0.29	0.05	0.03	132	108	4.46935	3.58352	0.307485	0.157004	1.7544	1.4061	1.12092	2.41591
618.00	0	2	2	9	68	78	0.87	118	63	0	0	19.6539	8.3	9.46	11.07	109.7	274.5	42.8			244.9	61.8	81.6	7.2	13	0.85	4.54	2.36	1.4	1	6.39	4.17			1.37	3.0438	0.37	0.22	0.07	147	181	4.69775	5.61495	-0.162519	0.336472	1.85473	1.42792	1.11311	2.56495
619.00	0	2	2	9	70	84	0.83	148	102	0	0	20.6905	9.3	10.12	13.93	5.5	5.5	44.4	11.4	0.4	186.8	43.9	103.24	17.4	29.6						5.63	2.67			2.39	1.11715	0.29	0.22	0.06	130	220	1.70475	1.70475			1.72811	0.982078	0.110785	3.38777
620.00	0	2	2	7	88	95	0.92	134	77	0	0	22.8624	11.5		9.53	533.2	1250.3	35.3	5.4	1.7				8.7	9	0.74	3.09	1.77	1.02	2	4.88	3.33			1.25	2.664	0.22	0.06	0.02	130	239	6.2789	7.13114	-0.301105	0.0198026	1.58515	1.20297	0.979829	2.19722
621.00	0	2	2	14	82	93	0.88	133	76	0	0	25.7143	12.8	7	18.12	23.8	96.1	34	11.4	2	222	38.2	160.89	14.56	21	1.13	4.36	2.77	1.04	2	5.44	3.72			1.36	2.73529	0.3	0.05	0.01	105	233	3.16969	4.56539	0.122218	0.0392207	1.69378	1.31372	1.00624	3.04452
622.00	0	2	2	1.5	84	92	0.91	115	70	0	0	20.6396	9.4	5.36	16.48	119.3	269.2	41.1	9.7	3.5	200.2	72	72.2	5.2	7	0.67	3.27	1.95	1.02	2	5.34	3.72			1.29	2.88372	5.4	0.02	0.02	137	122	4.78164	5.59545	-0.400478	0.0198026	1.67523	1.31372	1.05908	1.94591
623.00	0	2	2	0.92	68	81	0.84	131	83	0	0	17.5668	14.6	15.51	9.37	65.4	129.2	33.4	17.1	5	180.7	36.7	86.66	7.84	16	0.79	3.5	1.61	1.67	1	5.85	3.72			1.74	2.13793	0.32	0.04	0.03	139	133	4.18052	4.86136	-0.235722	0.512824	1.76644	1.31372	0.759839	2.77259
624.00	0	2	2	4	81	86	0.94	107	72	0	1	21.8369	8	18.16	14.71	5.5	5.5	37.8	12.4	4.2	251.1	75.9	100.47	10.66	12	1.15	4.97	3.38	1.27	2	7.29	3.15			3.55	0.887324	0.32	0.2	0.07	146	212	1.70475	1.70475	0.139762	0.239017	1.9865	1.1474	-0.119545	2.48491
625.00	0	2	2	2	88	86	1.02	108	77	0	0	24.4444	10.9	7.79	9.96	324.8	349.6	37.7	9.7	3.4	227.2	40.1	144.83	7.35	7	0.95	3.12	1.84	0.91	2	6.67	4.67			1.63	2.86503	0.3	0.06	0.01	136	195	5.78321	5.85679	-0.0512933	-0.0943107	1.89762	1.54116	1.05258	1.94591
626.00	0	2	2	0.04	83	91	0.91	147	72	1	0	25.6938	10.2	6.27	10.28	55.5	179	34.3	14.7	4.2	209.2	54	72.51	9.35	23	1.32	5.49	3.55	1.52	2	6.16	3.72			2.01	1.85075	0.32	0.1	0.01	109	236	4.01638	5.18739	0.277632	0.41871	1.81808	1.31372	0.615589	3.13549
627.00	0	2	2	16	82	94	0.87	165	88	1	0	24.9673	10.4	5.72	19.93	5.5	17.9	33.6	25.5	5.8	208.2	77	76.93	7.14	5	0.63	4.96	2.63	2.05	1	4.04	3.05			0.75	4.06667	0.14	0.06	0.04	149	186	1.70475	2.8848	-0.462035	0.71784	1.39624	1.11514	1.40282	1.60944
[truncated: 1 more columns]
